# Supplementary material for: A critical-like collective state leads to long-range cell communication in Dictyostelium discoideum aggregation
Source: PLoS Biol. 2017 Apr 19;15(4):e1002602. doi: 10.1371/journal.pbio.1002602 (PMC5396852; doi:10.1371/journal.pbio.1002602)
Supplement: S2 Data — Java code to run detailed model (in a zipped folder). The user needs to create a folder called simulations in their home directory. After that, run the code and retrieve.txt files containing cell position (relative to the box and “absolute,” i.e., without accounting for periodic boundary conditions) and concentration values for internal chemistry. (ZIP) [file pbio.1002602.s031.zip]

Archive with 7 entries (6 files):
- S2_Data/
- S2_Data/braneNode.java
- S2_Data/cellMembrane.java
- S2_Data/CellSim.java
- S2_Data/ChemEnvironment.java
- S2_Data/MyMaths.java
- S2_Data/SpringUtilities.java
