# Supplementary material for: A critical-like collective state leads to long-range cell communication in Dictyostelium discoideum aggregation
Source: PLoS Biol. 2017 Apr 19;15(4):e1002602. doi: 10.1371/journal.pbio.1002602 (PMC5396852; doi:10.1371/journal.pbio.1002602)
Supplement: S2 Data — Java code to run detailed model (in a zipped folder). The user needs to create a folder called simulations in their home directory. After that, run the code and retrieve.txt files containing cell position (relative to the box and “absolute,” i.e., without accounting for periodic boundary conditions) and concentration values for internal chemistry. (ZIP) [file pbio.1002602.s031.zip › S2_Data/braneNode.java]

import java.util.Random;


public class braneNode{

    public double wx;               public double wy;         //coordinates of node

    public double[] force = {0, 0};
    public double[] nrm   = {0, 0};		

    public double s       = 0.0; /**sensation **/ //(only for secretion)
    public double  a  = 100.0;  // activator
    public double a_m1    = 0.0;   //act at previous time
    public double  b  = 6.0;
    // Local chemistry
    public double b_m1    = 4.0;
    public boolean mF = false;
    public double area = CellSim.INTERNODE;     
    public double area_m1 = CellSim.INTERNODE;
    public double lengthToNext = 4.0;
    
    public boolean movedThroughLBoundary=false;//has the node passed through the Left-Right-Top-Bottom boundary?
    public boolean movedThroughRBoundary=false;
    public boolean movedThroughTBoundary=false;
    public boolean movedThroughBBoundary=false;
    public double[] absCoordinates= {0, 0};//absolute coordinates of the node
    public double[] absCoordGradient= {0, 0};//absolute coordinates for the gradient


    public braneNode    prevNode;
    public braneNode    nextNode;
    public CellSim      parent;
    public cellMembrane membrane;
    public Random       Rangen;

    public braneNode(double wx, double wy, cellMembrane membrane){

//    	//with no moving box, cell reappears at the end of the box
//        if (wx<parent.environment.bottomleft[1])//(membrane.mwx<parent.environment.bottomleft[1])//
//        	wx=parent.environment.topright[1]-parent.environment.gridspacing;
//        if (wx>parent.environment.topright[1])
//        	wx=parent.environment.bottomleft[1]+parent.environment.gridspacing;
//        if (wy>parent.environment.bottomleft[2])
//        	wx=parent.environment.topright[2]+parent.environment.gridspacing;
//        if (wx<parent.environment.topright[2])
//        	wx=parent.environment.bottomleft[2]-parent.environment.gridspacing;
//            
        
        this.wx         = wx;
        this.wy         = wy;
        
        this.membrane   = membrane;
        this.parent     = this.membrane.parent;
        this.Rangen     = new Random();

    }

    public double[] normal(){
    	
        double xDiff = this.prevNode.absCoordinates[0]-this.nextNode.absCoordinates[0];
        double yDiff = this.prevNode.absCoordinates[1]-this.nextNode.absCoordinates[1];
        
        double xDiffn= yDiff;
        double yDiffn= -xDiff;
        double n=(xDiffn*xDiffn)+(yDiffn*yDiffn);
        xDiff=xDiffn/MyMaths.fastSquareRoot(n);
        yDiff=yDiffn/MyMaths.fastSquareRoot(n);
        

        return new double[] {xDiff, yDiff};
  
    }
    
    
    
    //curvature defined with intersecting normals
    public double curvature(){
    	
    double curv;
    double m1;
    double m2;
    
    double xDiff1 = this.prevNode.normal()[0];
	double yDiff1 = this.prevNode.normal()[1];
	double xDiff2 = this.nextNode.normal()[0];
	double yDiff2 = this.nextNode.normal()[1];
	
	//cutting controls
	m1=yDiff1/xDiff1;
	m2=yDiff2/xDiff2;
	
	
	double c1=this.prevNode.absCoordinates[1]-m1*this.prevNode.absCoordinates[0];
	double c2=this.nextNode.absCoordinates[1]-m2*this.nextNode.absCoordinates[0];
      
	
	double xc=(c2-c1)/(m1-m2);
	double yc=m1*xc+c1;
	
	curv = 1.0/Math.sqrt((this.absCoordinates[0]-xc)*(this.absCoordinates[0]-xc)+(this.absCoordinates[1]-yc)*(this.absCoordinates[1]-yc));
	
	return curv;

    }
    
    
    
    public void updateLength(){

    	  	
    	this.lengthToNext = Math.sqrt((this.nextNode.absCoordinates[0]-this.absCoordinates[0])*(this.nextNode.absCoordinates[0]-this.absCoordinates[0])
                +(this.nextNode.absCoordinates[1]-this.absCoordinates[1])*(this.nextNode.absCoordinates[1]-this.absCoordinates[1]));
    	 
    }

    public void chemoSense(){


        double autoCatalytic = (CellSim.AUTOCAT*(1-(0.5*CellSim.RAND)+CellSim.RAND*Math.random()));//0.01;//

        double conv = 5*Math.pow(10,-5);
        double dt = 1/CellSim.TIMECONST;

        // First, let's work out the concentrations
        double cn  = parent.environment.getSimpleConcentration(this.absCoordinates[0], this.absCoordinates[1]);//environment concentration from outside
        double cnA = parent.environment.absorbAtLocation(this.wx,this.wy);  //secreted concentration
        cn = cn+cnA;


        double cnt = 2000;
        double bigJ =  4*CellSim.diffCAMP*1*cnt*(cn/(cn+cnt));

        if(CellSim.WS) bigJ +=  (1*Math.PI*MyMaths.dotProduct(new double[]{this.force[0]/CellSim.TIMECONST,this.force[1]/CellSim.TIMECONST},this.nrm)*cn);
        bigJ                 =  bigJ*dt + 0.5*MyMaths.fastSquareRoot(bigJ*dt)*Rangen.nextGaussian();
        bigJ = Math.max(bigJ,0);

        double cnSense = conv*bigJ;


        this.s = autoCatalytic+(cnSense/(CellSim.kD + cnSense));

    }


    
    public double[] tension(double tension){
        double tX = 0;
        double tY = 0;

        braneNode next = this.nextNode;

        tX = tension*this.lengthToNext;
        
        tY = tX*(next.absCoordinates[1]-this.absCoordinates[1]);
        tX = tX*(next.absCoordinates[0]-this.absCoordinates[0]);

        return new double[] {tX,tY};
    }

    public void updateArea(){

        double dPrev = this.prevNode.lengthToNext;
        double dNext = this.lengthToNext;

        area = (dPrev+dNext)/2;
        area_m1 = area;
    }

     
    
    public double[] bendingForce(){

        braneNode next = this.nextNode;
        braneNode prev = this.prevNode;

        double thN   = 2*Math.PI/this.membrane.nodes.length;
               //thN   = 2;
        double dNext = this.lengthToNext;
        double dPrev = prev.lengthToNext;

        
        double fBPhi1  = Math.atan2(this.absCoordinates[1] - prev.absCoordinates[1], this.absCoordinates[0] - prev.absCoordinates[0]);
        double fBPhi2  = Math.atan2(next.absCoordinates[1] - this.absCoordinates[1], next.absCoordinates[0] - this.absCoordinates[0]);
        double fBF     = CellSim.BEND_SK*Math.sin((fBPhi2 - fBPhi1)-thN);

        return new double[] {fBF*Math.cos(fBPhi1-0.5*Math.PI)/dPrev, fBF*Math.sin(fBPhi1-0.5*Math.PI)/dPrev,
                fBF*Math.cos(fBPhi2-0.5*Math.PI)/dNext, fBF*Math.sin(fBPhi2-0.5*Math.PI)/dNext};


    }


    public void updateActivation(double GI){

        this.a_m1 = this.a;
        this.a = (this.area_m1/this.area)*(this.a_m1 + (this.diffusionA()
        + (this.s*(((this.a_m1*this.a_m1/GI))+CellSim.BASAL_A)
        /((CellSim.MMC+this.b_m1)*(1+CellSim.sA*this.a_m1*this.a_m1)) - CellSim.dA*this.a_m1))
        /CellSim.TIMECONST);
        this.a = Math.max(this.a, 0);

    }

    public void updateInhibition(){

        this.b_m1 = this.b;


        this.b = (this.area_m1/this.area)*(this.b_m1 + (this.diffusionB()+CellSim.bB*this.a_m1 - CellSim.dB*this.b_m1)
                /CellSim.TIMECONST);
        this.b = Math.max(this.b, 0);

    }


    public double diffusionA(){

        braneNode next = this.nextNode;
        braneNode prev = this.prevNode;

        double dNext = this.lengthToNext;
        double dPrev = prev.lengthToNext;

        return (2*CellSim.diffA/(dNext+dPrev))*
                ((next.a_m1 - this.a_m1)/(dNext)+
                        (prev.a_m1 - this.a_m1)/(dPrev));
    }

    public double diffusionB(){

        braneNode next = this.nextNode;
        braneNode prev = this.prevNode;

        double dNext = this.lengthToNext;
        double dPrev = prev.lengthToNext;

        return (2*CellSim.diffB/(dNext+dPrev))*
                ((next.b_m1 - this.b_m1)/(dNext)+
                        (prev.b_m1 - this.b_m1)/(dPrev));
    }
}
