# Supplementary material for: A critical-like collective state leads to long-range cell communication in Dictyostelium discoideum aggregation
Source: PLoS Biol. 2017 Apr 19;15(4):e1002602. doi: 10.1371/journal.pbio.1002602 (PMC5396852; doi:10.1371/journal.pbio.1002602)
Supplement: S2 Data — Java code to run detailed model (in a zipped folder). The user needs to create a folder called simulations in their home directory. After that, run the code and retrieve.txt files containing cell position (relative to the box and “absolute,” i.e., without accounting for periodic boundary conditions) and concentration values for internal chemistry. (ZIP) [file pbio.1002602.s031.zip › S2_Data/cellMembrane.java]

import javax.swing.*;


import java.io.BufferedWriter;
import java.io.File;
import java.io.FileWriter;
import java.io.IOException;
import java.util.Arrays;

public class cellMembrane{

    public braneNode[] nodes;
    public double mwx     	    = 0.0;   //average x position of the cell
    public double mwy    	    = 0.0;
    public double[] mwx_past    = {0.0,0.0,0.0,0.0,0.0,0.0,0.0,0.0,0.0,0.0,0.0,0.0,0.0,0.0,0.0,0.0,0.0,0.0,0.0,0.0};//previous iterations average x position of the cell
    public double[] mwy_past    = {0.0,0.0,0.0,0.0,0.0,0.0,0.0,0.0,0.0,0.0,0.0,0.0,0.0,0.0,0.0,0.0,0.0,0.0,0.0,0.0};//previous iterations average y position of the cell

    
    public double globalI 	    = 50.0;
    public double intermediary  = 10.0;
    public double cAMP          = 0.00001;
    public double cAMPold       = 0.00001;
    public double pde           = 20;
    public double tension       = 0;

    public double totalLength;
    public double prevLength;
    public double naturalArea;
    public double area;
    public double dAdt;
    
    public int count=0;
    
    public String  directory;
    public FileWriter fwS;
    public FileWriter fwX;
    public FileWriter fwY;
    public FileWriter fwabsX;
    public FileWriter fwabsY;
    public FileWriter fwLA;
    public FileWriter fwLI;
    public FileWriter fwGI;
    public FileWriter fwCAMP;
    public FileWriter fwPDE;

    public BufferedWriter bfS;
    public BufferedWriter bfX;
    public BufferedWriter bfY;
    public BufferedWriter bfabsX;
    public BufferedWriter bfabsY;
    public BufferedWriter bfLA;
    public BufferedWriter bfLI;
    public BufferedWriter bfGI;
    public BufferedWriter bfCAMP;
    public BufferedWriter bfPDE;

    public int countiterations=0;
    public int counttime=0;
    public boolean spike=false;
    public boolean isRefractory=false;
    public boolean isRecovering=false;
    public boolean isOnXBoundary;
    public boolean isOnYBoundary;
    
    public boolean chosePulsing;

    public CellSim parent;

    cellMembrane THIS = this;

    public cellMembrane(String directory, CellSim parent,double cx, double cy){


        this.nodes          = new braneNode[(int) Math.round(2*Math.PI*CellSim.R_NORM/CellSim.INTERNODE)];
        this.naturalArea    = CellSim.R_NORM*CellSim.R_NORM*Math.PI;
        this.area    	    = CellSim.R_NORM*CellSim.R_NORM*Math.PI;
        this.totalLength    = CellSim.R_NORM*2*Math.PI;
        this.directory      = directory;

        this.mwx = cx*CellSim.R_NORM; //average x position of the cell
        this.mwy = cy*CellSim.R_NORM;
        for (int n = 0; n<this.mwx_past.length; n++){
	        this.mwx_past[n]=this.mwx;
	        this.mwy_past[n]=this.mwy;
        }

        this.parent = parent;


        this.setupOutputFiles();
        this.setupNodes(cx,cy);
        
        isOnXBoundary=false;
        isOnYBoundary=false;
    }


    
    public synchronized void updateArea(){
  	
	    double totalArea = 0.0;
	    for (int n = 0; n<this.nodes.length; n++){
	        braneNode item = this.nodes[n];
	        totalArea+= item.absCoordinates[1]*item.nextNode.absCoordinates[0] - item.absCoordinates[0]*item.nextNode.absCoordinates[1];
	    }
	    this.dAdt = (totalArea - this.area)*CellSim.TIMECONST;
	    this.area =  totalArea;
    };
    
    public synchronized void updateLength(){
    	this.prevLength = this.totalLength;
        this.totalLength = 0.0;

        for (int n = 0; n<this.nodes.length; n++){
            braneNode item = this.nodes[n];
            item.updateLength();
            this.totalLength+=item.lengthToNext;
        }

    }

    public synchronized double cytosolicPressure(){
        return CellSim.CYT_SK*(this.naturalArea-this.area);
    };

    public synchronized void updateGI(){
        double meanA = 0.0;
        for (int n = 0; n<this.nodes.length; n++){
            braneNode item = this.nodes[n];

            meanA+=0.5*item.a_m1*
                    (item.lengthToNext+item.prevNode.lengthToNext);
        }
        meanA/=this.totalLength;

        this.globalI = this.globalI + ((CellSim.GI_SPEED*meanA-CellSim.GI_SPEED*this.globalI)/CellSim.TIMECONST);
    };


    public synchronized void updateCAMPPDE(){

        double[] allS=  new double[this.nodes.length];


        double meanS     = 0.0;

        double a=0;
        double b=0.08;
        double c=3.0;
        double d=0.8;
        double e=20.0;
        double c0=6.0;


        for(int n = 0; n<this.nodes.length; n++){
            allS[n] = this.nodes[n].s;
        }


        double maxS = MyMaths.max(allS);

        
        //just one cell pulsing
        double released;
        if (this.chosePulsing==true)
        {
        	released =1+Math.max(0.0,(1.0/3.0)*Math.pow((this.cAMP-c0),3));
        }
        else
        {
        	released =1;
        }
        if ((this.isRecovering==true))
        {
        	released =1;
        }
        

        double releasedPDE;
        //continuum release
        releasedPDE=12;
        
        if(CellSim.EXTERNAL_GRID) this.releaseCAMP(1000*released/CellSim.TIMECONST,releasedPDE);
        
        this.cAMP = this.cAMP+0.015*0.5*(c*((this.cAMP-c0) -(1.0/3.0)*Math.pow((this.cAMP-c0),3) - this.pde +e)+ 20.0*maxS-1)/CellSim.TIMECONST;
        
        this.pde  = this.pde+0.015*0.5*2.2*(((1.0/c)*(d*(this.cAMP) +a -b*this.pde- 150.0*maxS)))/CellSim.TIMECONST;  

};


    public synchronized void releaseCAMP(double amount, double releasedPDE){
    
  //maximal curvature - 3 neighbors nodes secretion - plus movement
    double deltax = 0.0;
    double deltay = 0.0;
    double temp1=0.0;
    double temp2=0.0;
    for (int i=0;i<this.mwx_past.length-1;i++)
    {
    	temp1=this.mwx_past[i]-this.mwx_past[i+1];
    	if (Math.abs(temp1)<10)
    		deltax+=temp1;
    	temp2=this.mwy_past[i]-this.mwy_past[i+1];
    	if (Math.abs(temp2)<10)
    		deltay+=temp2;
    }
    temp1=this.mwx-this.mwx_past[0];
    if (Math.abs(temp1)<10)
    	deltax+=temp1;
    temp2=this.mwy-this.mwy_past[0];
    if (Math.abs(temp2)<10)
    	deltay+=temp2;
    double [] cellMovement={deltax/(this.mwx_past.length),deltay/(this.mwy_past.length)};//average cell movement over last mwx_past.length repetitions
    
    int iL = this.nodes.length;
    int selected=0;
    double maxCurvature=0;
    double minCurvNorm=0;
    double sumCurvature=0;
    int counterNodes=0;
    boolean isMoving=true;
    if (MyMaths.vectorNorm(cellMovement)<Math.pow(10,-6))//if the cell not moving
    	isMoving=false;
    	
    for(int i = 0; i<iL; i++){
        braneNode n = this.nodes[i];
        double inNorm = MyMaths.dotProduct(cellMovement,this.nodes[i].nrm);
        double curv=n.curvature();
        double curvNorm=curv*inNorm;

        if (isMoving==false) //if the cell not moving account only for the curvature
        {
        	sumCurvature=sumCurvature+curv;
        	counterNodes=counterNodes+1;
	        if(curv>(maxCurvature)){
	        	selected=i;
	        	maxCurvature=curv;
        	}
        }
        else //if the cell instead IS moving minimum product curvature*inNorm
        {
        	sumCurvature=sumCurvature+curv;
        	counterNodes=counterNodes+1;
	        if(curvNorm<(minCurvNorm)){
	        	selected=i;
	        	minCurvNorm=curvNorm;
        	}  
	        if(curv>(maxCurvature)){
	        	maxCurvature=curv;
        	}
        }
	        	
    }

    if (isMoving==false)
    {
    	if((Math.abs((sumCurvature/counterNodes)-maxCurvature)<Math.pow(10,-2))) //if curvature is constant along the contour of the cell (when the cell is not moving)
    	{
    		selected=(int)(Math.floor(Math.random()*(this.nodes.length)));  
    	}

    }
    else 
    {
    	if((Math.abs((sumCurvature/counterNodes)-maxCurvature)<Math.pow(10,-2))) //if curvature is constant along the contour of the cell (when the cell is moving)
    	{
    		selected=(int)(Math.floor(Math.random()*(this.nodes.length)));
    	}
    }

    
    int[] neighbours={selected-1,selected,selected+1};  
    if (neighbours[0]<0) neighbours[0]=this.nodes.length-1;
    if (neighbours[2]>this.nodes.length-1) neighbours[2]=0;
    
    for(int i = 0; i<neighbours.length; i++){
        double releasePosX=this.nodes[neighbours[i]].wx+5.0*this.nodes[neighbours[i]].nrm[0];
        double releasePosY=this.nodes[neighbours[i]].wy+5.0*this.nodes[neighbours[i]].nrm[1];
        if (releasePosX<parent.environment.bottomleft[0]) //out on the left
        {
        	releasePosX=parent.environment.topright[0]-(-releasePosX+parent.environment.bottomleft[0]);
        }
        if(releasePosY<parent.environment.bottomleft[1]) //out on the bottom
        {
        	releasePosY=parent.environment.topright[1]-(-releasePosY+parent.environment.bottomleft[1]);
        }
        if(releasePosY>parent.environment.topright[1]) //out on the top
        {
        	releasePosY=parent.environment.bottomleft[1]+(releasePosY-parent.environment.topright[1]);
        }
        if(releasePosX>parent.environment.topright[0])//out on the right
        {
        	releasePosX=parent.environment.bottomleft[0]+(releasePosX-parent.environment.topright[0]);
        }

        {
        parent.environment.addToGrid(releasePosX, releasePosY, 1*amount/neighbours.length, true);
        }
    }    
    count=count+1;


    
//maximal curvature - 3 neighbors nodes secretion - plus movement

for(int i = 0; i<neighbours.length; i++){
    double releasePosX=this.nodes[neighbours[i]].wx+5.0*this.nodes[neighbours[i]].nrm[0];
    double releasePosY=this.nodes[neighbours[i]].wy+5.0*this.nodes[neighbours[i]].nrm[1];
    if (releasePosX<parent.environment.bottomleft[0]) //out on the left
    {
    	releasePosX=parent.environment.topright[0]-(-releasePosX+parent.environment.bottomleft[0]);
    }
    if(releasePosY<parent.environment.bottomleft[1]) //out on the bottom
    {
    	releasePosY=parent.environment.topright[1]-(-releasePosY+parent.environment.bottomleft[1]);
    }
    if(releasePosY>parent.environment.topright[1]) //out on the top
    {
    	releasePosY=parent.environment.bottomleft[1]+(releasePosY-parent.environment.topright[1]);
    }
    if(releasePosX>parent.environment.topright[0]) //out on the right
    {
    	releasePosX=parent.environment.bottomleft[0]+(releasePosX-parent.environment.topright[0]);
    }
    {
    parent.environment.addToGrid(releasePosX, releasePosY, 1*releasedPDE/(CellSim.TIMECONST*neighbours.length), false);
    }
}


};


    public synchronized void addForceAtMouse(){

        double px = CellSim.mousex;
        double py = CellSim.mousey;

        for(int i =0; i<this.nodes.length; i++){
            braneNode n = this.nodes[i];
            if(((n.wx-px)*(n.wx-px))+((n.wy-py)*(n.wy-py))<225.0){

                double nd = MyMaths.vectorNorm(new double[]{px-n.wx, py-n.wy});
                n.force[0]+= 0.1*(px-n.wx);
                n.force[1]+= 0.1*(py-n.wy);
            }
        }
    }


    //move every node in the cell following the force, if node close to boundary, move the node alone
    public synchronized void move(){
    	int countPassedL=0;//number of nodes already passed through the left boundary
    	int countPassedT=0;//number of nodes already passed through the top boundary
    	int countPassedB=0;//number of nodes already passed through the bottom boundary
    	int countPassedR=0;//number of nodes already passed through the right boundary
    	
        for (int n = 0; n<this.nodes.length; n++){
            braneNode item = this.nodes[n];
            
            item.wx+=item.force[0]/CellSim.TIMECONST;
            item.wy+=item.force[1]/CellSim.TIMECONST;
            //update the absolute coordinates
            item.absCoordinates[0]=item.absCoordinates[0]+(item.force[0]/CellSim.TIMECONST);
            item.absCoordinates[1]=item.absCoordinates[1]+(item.force[1]/CellSim.TIMECONST);
            item.absCoordGradient[0]=item.absCoordGradient[0]+(item.force[0]/CellSim.TIMECONST);//to keep increasing the concentration in case of a gradient
            item.absCoordGradient[1]=item.absCoordGradient[1]+(item.force[1]/CellSim.TIMECONST);
        	           

            if (item.wx<parent.environment.bottomleft[0])//out on the left
            {
            	item.wx=parent.environment.topright[0]-(-item.wx+parent.environment.bottomleft[0]);
            	this.isOnXBoundary=true;
            	item.movedThroughLBoundary=true;
            }
            if (item.wy<parent.environment.bottomleft[1])//out on the bottom
           {
            	item.wy=parent.environment.topright[1]-(-item.wy+parent.environment.bottomleft[1]);
            	this.isOnYBoundary=true;
            	item.movedThroughBBoundary=true; 
            }
            if (item.wy>parent.environment.topright[1])//out on the top
            {
            	item.wy=parent.environment.bottomleft[1]+(item.wy-parent.environment.topright[1]);
            	this.isOnYBoundary=true;
            	item.movedThroughTBoundary=true;
            }
            if (item.wx>parent.environment.topright[0])//out on the right
            {
            	item.wx=parent.environment.bottomleft[0]+(item.wx-parent.environment.topright[0]);
            	this.isOnXBoundary=true;
            	item.movedThroughRBoundary=true; 
            }
            //resetting flags if a node comes back
            if ((item.movedThroughRBoundary==true)&&(item.movedThroughLBoundary==true)){
            	item.movedThroughRBoundary=false;
            	item.movedThroughLBoundary=false;
            }
            if ((item.movedThroughTBoundary==true)&&(item.movedThroughBBoundary==true)){
            	item.movedThroughTBoundary=false;
            	item.movedThroughBBoundary=false;
            }
                
        }

        for (int n = 0; n<this.nodes.length; n++){
            braneNode item = this.nodes[n];
            if (item.movedThroughLBoundary)
            	countPassedL+=1;
            if (item.movedThroughTBoundary)
            	countPassedT+=1;
            if (item.movedThroughRBoundary)
            	countPassedR+=1;
            if (item.movedThroughBBoundary)
            	countPassedB+=1;
        }
        if (countPassedL==this.nodes.length)
        {
        	this.isOnXBoundary=false;
        	for (int n = 0; n<this.nodes.length; n++){
                braneNode item = this.nodes[n];
                //reset also absolute coordinates into the box when the whole cell has passed
                item.absCoordinates[0]=item.wx;
                item.movedThroughLBoundary=false;
        	}
        }
        if (countPassedR==this.nodes.length)
        {
        	this.isOnXBoundary=false;
        	for (int n = 0; n<this.nodes.length; n++){
                braneNode item = this.nodes[n];           
                //reset also absolute coordinates into the box when the whole cell has passed
                item.absCoordinates[0]=item.wx;
                item.movedThroughRBoundary=false;
        	}
        }
        if (countPassedT==this.nodes.length)
        {
        	this.isOnYBoundary=false;
        	for (int n = 0; n<this.nodes.length; n++){
                braneNode item = this.nodes[n];              
                //reset also absolute coordinates into the box when the whole cell has passed
                item.absCoordinates[1]=	item.wy;
                item.movedThroughTBoundary=false;	
        	}
        }
        if (countPassedB==this.nodes.length)
        {
        	this.isOnYBoundary=false;
        	for (int n = 0; n<this.nodes.length; n++){
                braneNode item = this.nodes[n];                
                //reset also absolute coordinates into the box when the whole cell has passed
                item.absCoordinates[1]=	item.wy;
                item.movedThroughBBoundary=false;	
        	}
        }
            
      }
    
   
    
    

    //check if needed resample of nodes after movement of cell
    public synchronized void resample(){

        for (int n = 0; n<this.nodes.length; n++){
            braneNode item  = this.nodes[n];
            braneNode next  = item.nextNode;
            double    dDist = ((next.absCoordinates[0]-item.absCoordinates[0])*(next.absCoordinates[0]-item.absCoordinates[0]))+((next.absCoordinates[1]-item.absCoordinates[1])*(next.absCoordinates[1]-item.absCoordinates[1]));//calculate distance between 2 consecutive nodes
            if((dDist>4.0*CellSim.INTERNODE*CellSim.INTERNODE)){ //if greater than threshold create new node in between
            	braneNode newNode = interpolateNode(item,next);
                this.nodes = UpdateNodeList(newNode,n+1);
            }
            else if(dDist<0.25*CellSim.INTERNODE*CellSim.INTERNODE){ //if smaller than threshold remove one node
                item.nextNode = next.nextNode;
                next.nextNode.prevNode = item;

                this.nodes = UpdateNodeList(n+1);
            }
        }
 
    }

    
    //add a new node in the list
    public synchronized braneNode[] UpdateNodeList(braneNode newNode, int position){
        braneNode[] newList = new braneNode[this.nodes.length+1];
        for(int i=0;i<position;i++){
            newList[i] = this.nodes[i];
        }
        newList[position] = newNode;
        for(int i=position+1;i<newList.length;i++){
            newList[i] = this.nodes[i-1];
        }
        return newList;
    }


    //eliminate one node in the list
    public synchronized braneNode[] UpdateNodeList(int position){
        braneNode[] newList = new braneNode[this.nodes.length-1];
        position = position%this.nodes.length;
        for(int i=0;i<position;i++){
            newList[i] = this.nodes[i];
        }
        for(int i=position;i<newList.length;i++){
            newList[i] = this.nodes[i+1];
        }
        return newList;
    }


    public synchronized void NodeRemovalConservations(braneNode node){
        braneNode next = node.nextNode;
        braneNode prev = node.prevNode;

        next.a+=node.a/2;
        prev.a+=node.a/2;
        next.b+=node.b/2;
        prev.b+=node.b/2;
        next.a_m1+=node.a_m1/2;
        prev.a_m1+=node.a_m1/2;
        next.b_m1+=node.b_m1/2;
        prev.b_m1+=node.b_m1/2;

    }

    //to calculate the position of a new node
    public synchronized braneNode interpolateNode(braneNode prev, braneNode next){        	
       
        	braneNode newNode = new braneNode(0.5*(next.absCoordinates[0]+prev.absCoordinates[0]),0.5*(next.absCoordinates[1]+prev.absCoordinates[1]),this);
        	newNode.absCoordinates[0]=0.5*(next.absCoordinates[0]+prev.absCoordinates[0]);
        	newNode.absCoordinates[1]=0.5*(next.absCoordinates[1]+prev.absCoordinates[1]);
        	//check if the new node is outside the boundaries, if so update wx and wy and flag it
            if ((newNode.wx>parent.environment.topright[0])){
            	newNode.wx=parent.environment.bottomleft[0]+(newNode.wx-parent.environment.topright[0]);
            	newNode.movedThroughRBoundary=true;
            }
            if ((newNode.wy>parent.environment.topright[1])){
            	newNode.wy=parent.environment.bottomleft[1]+(newNode.wy-parent.environment.topright[1]); 
            	newNode.movedThroughTBoundary=true;
            }
            if ((newNode.wx<parent.environment.bottomleft[0])){
            	newNode.wx=parent.environment.topright[0]-(-newNode.wx+parent.environment.bottomleft[0]);
            	newNode.movedThroughLBoundary=true;
            }
            if ((newNode.wy<parent.environment.bottomleft[1])){
            	newNode.wy=parent.environment.topright[1]-(-newNode.wy+parent.environment.bottomleft[1]);
            	newNode.movedThroughBBoundary=true;
            }
            /*Conservation of particle numbers*/
            newNode.a_m1 = (prev.a_m1+next.a_m1)/2;
            newNode.b_m1 = (prev.b_m1+next.b_m1)/2;
            newNode.a    = (prev.a+next.a)/2;
            newNode.b    = (prev.b+next.b)/2;
            newNode.area = (prev.area+next.area)/2;
            newNode.area_m1 = (prev.area_m1+next.area_m1)/2;
            

            newNode.nextNode = next;
            next.prevNode = newNode;
            newNode.prevNode = prev;
            prev.nextNode = newNode;
            return newNode;        
        
    }

    public synchronized void updateChemistry(){
    	//uniform LA and LI after firing
    	double refdur=200000;
    	double recdur=400000;

        //to increase membrane tension after the secretion of cAMP
        //inhibition in secretion
        if ((this.cAMP>6)&&(this.isRecovering==false)&&(this.chosePulsing==true)) {
            this.spike=true;
        }
        if ((this.spike==true)&&(this.cAMP<6)){
            this.isRefractory=true;
            this.isRecovering=true;
            this.spike=false;           
        }
        if (this.isRecovering==true)
            this.counttime+=1;
        
        //inhibition in the tension - shrinking due to refractory period
        if ((this.isRefractory==true)&&(this.counttime<refdur)){
        	for (int n = 0; n<this.nodes.length; n++){
        		braneNode item = this.nodes[n];
        		item.a  = item.a_m1;//
        		item.b  = item.b_m1;//            
        	}
        }
        
        
        if ((this.isRefractory==true)&&(this.counttime>=refdur)){
            this.isRefractory=false;
        } 
        if ((this.isRecovering==true)&&(this.counttime>=recdur)){
            this.isRecovering=false;
            this.counttime=0;
        } 
        

        //-------------------------------------------------------
    	
        for (int n = 0; n<this.nodes.length; n++){
            this.nodes[n].updateActivation(this.globalI);
            this.nodes[n].updateInhibition();
        }
        this.updateGI();
        if(CellSim.EXTERNAL_GRID){
            try{
            	this.updateCAMPPDE();
            }
            catch (Throwable ex) {
            	System.out.println("exception chemistry");
            }
        }
    }

    //calculate normal for every node
    public synchronized void calculateNormal(){
        for (int n = 0; n<this.nodes.length; n++){
            braneNode item = this.nodes[n];
            item.nrm = item.normal();
        }
    }

    //calculate Area for every node
    public synchronized void calculateNodeAreas(){
        for (int n = 0; n<this.nodes.length; n++){
            this.nodes[n].updateArea();
        }
    }


    //calculate tension for the membrane
    public synchronized double getTension(){
        return (this.totalLength-(2*Math.PI*CellSim.R_NORM))*CellSim.MEM_SK;
    }

    public synchronized void calculateForces(){
    	
        //Reset forces
        for (int n = 0; n<this.nodes.length; n++){
            braneNode item = this.nodes[n];
            item.force[0] = item.force[1] = 0;
        }
        
        //Calculate tension for the whole membrane
        this.tension = getTension();

        //update tension for every node
        for (int n = 0; n<this.nodes.length; n++){
            braneNode item = this.nodes[n];
            double[] nodeTension = item.tension(this.tension); //distribute the total membrane tension for every node
            item.force[0]+=nodeTension[0]*(1+0.00015*this.dAdt);//add contribution due to the change of area tY
            item.force[1]+=nodeTension[1]*(1+0.00015*this.dAdt);
            item.nextNode.force[0]-=nodeTension[0]*(1+0.00015*this.dAdt);//subtract contribution to the next node
            item.nextNode.force[1]-=nodeTension[1]*(1+0.00015*this.dAdt);
        }

        //Calculate bending forces
        for (int n = 0; n<this.nodes.length; n++){
            braneNode item = this.nodes[n];
            double[] bending = item.bendingForce();
            item.force[0]-=bending[0]+bending[2];
            item.force[1]-=bending[1]+bending[3];
            item.prevNode.force[0]+=bending[0];
            item.prevNode.force[1]+=bending[1];
            item.nextNode.force[0]+=bending[2];
            item.nextNode.force[1]+=bending[3];
        }

        double cp = this.cytosolicPressure();

        for (int n = 0; n<this.nodes.length; n++){
            braneNode item = this.nodes[n];
            item.force[0] += cp*item.nrm[0];
            item.force[1] += cp*item.nrm[1];
        }

        if(CellSim.mouseforce) addForceAtMouse();
    }

    public synchronized void actinForces(){
        for (int n = 0; n<this.nodes.length; n++){
            braneNode item = this.nodes[n];
            item.force[0] += CellSim.ACTIN_FK*(item.a)*item.nrm[0];
            item.force[1] += CellSim.ACTIN_FK*(item.a)*item.nrm[1];
        }
    }

    //update position of the whole cell, given by mwx and mwy
    public synchronized void updatePosition(){   	
    	
        double totalBoundx = 0.0;
        double totalBoundy = 0.0; 

        for (int i=0;i<this.mwx_past.length-1;i++)
        {
        	this.mwx_past[this.mwx_past.length-1-i]=this.mwx_past[this.mwx_past.length-1-i-1];
        	this.mwy_past[this.mwy_past.length-1-i]=this.mwy_past[this.mwy_past.length-1-i-1];
        }
        
        this.mwx_past[0] =this.mwx;
        this.mwy_past[0] =this.mwy;

       
        for (int n = 0; n<this.nodes.length; n++){
            braneNode item = this.nodes[n];
            totalBoundx+=item.absCoordinates[0];
            totalBoundy+=item.absCoordinates[1];
        }
        

        this.mwx = totalBoundx/this.nodes.length; //average x position of the cell
        this.mwy = totalBoundy/this.nodes.length; //average y position of the cell


        if ((this.mwx>parent.environment.topright[0]))
        	this.mwx=parent.environment.bottomleft[0]+(this.mwx-parent.environment.topright[0]);
        if ((this.mwy>parent.environment.topright[1]))
        	this.mwy=parent.environment.bottomleft[1]+(this.mwy-parent.environment.topright[1]); 
        if ((this.mwx<parent.environment.bottomleft[0]))
        	this.mwx=parent.environment.topright[0]-(-this.mwx+parent.environment.bottomleft[0]);
        if ((this.mwy<parent.environment.bottomleft[1]))
        	this.mwy=parent.environment.topright[1]-(-this.mwy+parent.environment.bottomleft[1]); 


    }
    
    public void nodeTonodeRepulsion(cellMembrane A){
        //to avoid overlapping of nodes due to periodic boundary conditions
            
            for(int i=0; i<A.nodes.length;i++)
            for(int j=i+10; j<A.nodes.length; j++){
                double dx = A.nodes[i].wx-A.nodes[j].wx;
                double dy = A.nodes[i].wy-A.nodes[j].wy;
                if((dx*dx+dy*dy)<CellSim.R_NORM*CellSim.R_NORM/40.0){

                    double fx = CellSim.IPK*dx/(dx*dx+dy*dy);
                    double fy = CellSim.IPK*dy/(dx*dx+dy*dy);

                    A.nodes[i].force[0]+=fx;
                    A.nodes[i].force[1]+=fy;
                    A.nodes[j].force[0]-=fx;
                    A.nodes[j].force[1]-=fy;
                }
            }
        }
    

    //total sensing on the whole membrane (sum of nodes)
    public synchronized void sense(){
        double meanS = 0.0;
        for (int n = 0; n<this.nodes.length; n++){
            braneNode item = this.nodes[n];
            try
            {
            	item.chemoSense();
            	meanS  += item.s;
            }
            catch (Throwable ex) {
            	System.out.println("exception");
            	System.out.println("x1 "+item.wx+"y1 "+item.wy);
	            System.out.println("fx "+item.force[0]+"fy "+item.force[1]);
	            System.out.println("nmrx "+item.nrm[0]+"nrmy "+item.nrm[1]);
	            System.out.println("position "+n);
            }
            
        }
    }

    public synchronized void draw(JFrame f) {
        // Add a component with a custom paint method
        f.update(f.getGraphics());
        {
                f.validate();
                f.repaint();
        }
    }


    private synchronized void setupNodes(double cx, double cy){


        for(int n = 0; n<this.nodes.length; n++){
            double wx = cx*CellSim.R_NORM+CellSim.R_NORM*Math.sin(2*Math.PI*n/(this.nodes.length));
            double wy = cy*CellSim.R_NORM+CellSim.R_NORM*Math.cos(2*Math.PI*n/(this.nodes.length));
            this.nodes[n]=(new braneNode(wx, wy, this));
        }

        for (int n = 0; n<this.nodes.length; n++){
            braneNode item = this.nodes[n];
            item.nextNode = this.nodes[(Arrays.asList(this.nodes).indexOf(item) + 1)%this.nodes.length];
            int idx       = Arrays.asList(this.nodes).indexOf(item) - 1;
            if(idx<0) idx = this.nodes.length +idx;
            item.prevNode = this.nodes[(idx)%this.nodes.length];

            this.totalLength+=MyMaths.vectorNorm(new double[] {item.nextNode.wx-item.wx,item.nextNode.wy-item.wy});
            
            item.absCoordinates[0]= item.wx;
            item.absCoordinates[1]= item.wy;
            item.absCoordGradient[0]= item.wx;
            item.absCoordGradient[1]= item.wy;            
        }
        this.prevLength = this.totalLength;
    }

    private synchronized void setupOutputFiles(){

        File simDir = new File(this.directory);
        if(!simDir.exists()){
            boolean result = simDir.mkdir();
            if(!result){
                System.out.println("Directory creation failed: "+this.directory);
            }
        }

        if(CellSim.rSH){
            try{
                fwX = new FileWriter(this.directory+"cellSimX.txt");
                bfX = new BufferedWriter(fwX);
                fwY = new FileWriter(this.directory+"cellSimY.txt");
                bfY = new BufferedWriter(fwY);
                fwabsX = new FileWriter(this.directory+"cellSimabsX.txt");
                bfabsX = new BufferedWriter(fwabsX);
                fwabsY = new FileWriter(this.directory+"cellSimabsY.txt");
                bfabsY = new BufferedWriter(fwabsY);
            }catch (Exception e){System.out.println(e.getMessage());}
        }
        if(CellSim.rCH){
            try{
                fwS = new FileWriter(this.directory+"cellSimS.txt");
                bfS = new BufferedWriter(fwS);
                fwLA = new FileWriter(this.directory+"cellSimLA.txt");
                bfLA = new BufferedWriter(fwLA);
                fwLI = new FileWriter(this.directory+"cellSimLI.txt");
                bfLI = new BufferedWriter(fwLI);
                fwGI = new FileWriter(this.directory+"cellSimGI.txt");
                bfGI = new BufferedWriter(fwGI);
                fwCAMP = new FileWriter(this.directory+"cAMPint.txt");
                bfCAMP = new BufferedWriter(fwCAMP);
                fwPDE = new FileWriter(this.directory+"PDEint.txt");
                bfPDE = new BufferedWriter(fwPDE);

            }catch (Exception e){System.out.println(e.getMessage());}
        }
    }


    public synchronized void writeBoundary(){

        String sX  = "";
        String sY  = "";
        String sabsX  = "";
        String sabsY  = "";
        String sLA = "";
        String sLI = "";
        String sGI = "";
        String sCAMP = "";
        String sPDE  = "";
        String sS  = "";


        for(int i=0; i<this.nodes.length; i++){
            braneNode item = this.nodes[i];
            sX  += Double.toString(item.wx)+", ";
            sY  += Double.toString(item.wy)+", ";
            sabsX  += Double.toString(item.absCoordinates[0])+", ";
            sabsY  += Double.toString(item.absCoordinates[1])+", ";
            sLA += Double.toString(item.a)+", ";
            sLI += Double.toString(item.b)+", ";
            sS  += Double.toString(item.s)+", ";
            	
            sGI  += Double.toString(this.globalI)+", ";
            sCAMP  += Double.toString(this.cAMP)+", ";
            sPDE  += Double.toString(this.pde)+", ";
        }
        

        try{
            if(CellSim.rSH){
                bfX.write(sX);
                bfX.newLine();
                bfY.write(sY);
                bfY.newLine();
                bfabsX.write(sabsX);
                bfabsX.newLine();
                bfabsY.write(sabsY);
                bfabsY.newLine();
            }
            if(CellSim.rCH){
                bfLA.write(sLA);
                bfLA.newLine();
                bfLI.write(sLI);
                bfLI.newLine();
                bfS.write(sS);
                bfS.newLine();
                bfGI.write(sGI);
                bfGI.newLine();
                bfCAMP.write(sCAMP);
                bfCAMP.newLine();
                bfPDE.write(sPDE);
                bfPDE.newLine();

            }
        }catch(IOException e){System.out.println(e.getMessage());}
    }
}
