# Supplementary material for: A critical-like collective state leads to long-range cell communication in Dictyostelium discoideum aggregation
Source: PLoS Biol. 2017 Apr 19;15(4):e1002602. doi: 10.1371/journal.pbio.1002602 (PMC5396852; doi:10.1371/journal.pbio.1002602)
Supplement: S2 Data — Java code to run detailed model (in a zipped folder). The user needs to create a folder called simulations in their home directory. After that, run the code and retrieve.txt files containing cell position (relative to the box and “absolute,” i.e., without accounting for periodic boundary conditions) and concentration values for internal chemistry. (ZIP) [file pbio.1002602.s031.zip › S2_Data/CellSim.java]

import javax.swing.*;
import java.io.BufferedWriter;
import java.io.File;
import java.io.FileWriter;
import java.io.IOException;

import java.util.ArrayList;
import java.util.concurrent.*;


public class CellSim {


    // Algorithmic and simulation parameters
    public double  tTot                   = 0.0;
    public static boolean WS              = false; 
    public static int STARTFDR            = 1;
    public static int ENDFDR              = 10;
    public static String DIR_OUT          = System.getProperty("user.home")+"/simulations/";
    public static String METHOD           = "standard";
    public static boolean visualise       = false;
    public static boolean silenced        = true;
    public static double DURATION         = 100000;
    public static double TIMECONST        = 100;
    public static boolean rSH             = true;   //record cell shape
    public static boolean rCH             = true;    //record chemistry
    public static boolean rRANDENV        = false;
    public static boolean rMM             = false;
    public static boolean EXTERNAL_GRID   = true;  //whether external cAMP is secreted
    public static double  INTERNODE       = 1.2;  // ideal um node separation
    public static boolean mouseforce = false;
    public static double mousex = 0.0;
    public static double mousey = 0.0;

    public ExecutorService threadEx;

    //Cell physics parameters
    public static int    cellNum    = 1;//4; number of cells 1 or 4 depending on simulation
    public static double ACTIN_FK   = 0.003;
    public static double MEM_SK    	= 0.003;
    public static double BEND_SK   	= 0.005;
    public static double IPK		= 2;
    public static double R_NORM	 	= 15;
    public static double CYT_SK    	= 4.0*Math.pow(10,-6);

    public static double MAXFORCE   = 0.0;

    //World physics parameters
    public static double DRAG        = 0.0;
    public static double MAG_THERMAL = 0.0;
    public static double STATIC_FMAX = 0.000;

    //Cell chemistry parameters.
    public static double MMC      = 0.1;
    public static double AUTOCAT  = 0.01;
    public static double kD       = 1.0*Math.pow(10,-1);
    public static double GI_SPEED = 0.05;
    public static double BASAL_A  = 0.032;
    public static double diffA    = 0.02;
    public static double dA       = 0.022;
    public static double sA       = 9.0*Math.pow(10,-4);
    public static double diffB    = 0.04;
    public static double bB       = 0.002;
    public static double dB       = 0.013;
    public static double RAND     = 0.5;       // Determines autocatalytic fluctuations

    public static double bCAMP    = 4;
    public static double bPDE     = 4;
    public static double dPDE     = 1.65*1.250*Math.pow(10,-3);
    public static double dCAMP    = 1.0*Math.pow(10,-4);

    //Environmental parameters , used in chem-environment
    //T time (compulsory, absolute, not depending with sampling time) x-y x-y gradient c background concentration

    //constant background
    public static String ENV_COMMAND = "T000c100";
    //wave
//    public static String ENV_COMMAND = "T000x0c1T400x0.1c1";

    public static double diffCAMP    = 2;
    public static double diffPDE     = 0.5;


    public static double dCAMPex     = 0.0005;
    public static double dPDEex      = 0.006;
    public static double rPDE        = 0.5;
    public static double GRIDSPACING = 2.;

    //Memory parameters
    public static int delay = 1;
    public static double MEMCONST   = 1.0;

    public double[] xpos={19.572,14.854,18.003,11.419,14.218,19.157,17.922,19.595,16.557,10.357};
    public double[] ypos={18.491,19.340,13.922,16.787,17.577,17.431,16.555,11.712,17.060,10.318};


    FileWriter     fwCONSTS;
    BufferedWriter bfCONSTS;

    public int tStep;
    public static Thread  repeats;
    public static boolean repeatDone = true;

    Thread fund;
    Thread th;
    Thread chth;
    Thread vvth;

    cellMembrane[] cellList;
    ChemEnvironment environment;


    public static void main(String[] argv) throws IOException {

        System.out.println(argv.length);
        if(argv.length == 0){
            repeats = new Thread(){
                public void run(){
                    // makeMenu();

                    repeatDone = true;
                    for(int m=STARTFDR; m<=ENDFDR; m++){
                        do{
                            if(repeatDone){
                                repeatDone = false;
                                System.out.println("Now Running Sim "+Integer.toString(m));
                                new CellSim(DIR_OUT+Integer.toString(m)+"/", visualise);
                            }
                            try{
                                sleep(10);
                            }


                            catch(Exception e){}


                        } while(!repeatDone);
                    }
                    System.exit(0);
                }
            };
            repeats.start();

        }
        else{
            if(argv.length%2!=0){
                System.out.println("Incorrect argument number");
                System.exit(0);
            }
            else{
                CellSim.silenced  = true;
                readArgs(argv);
                if(ENV_COMMAND.equals("RANDOM")) rRANDENV = true;    //random steepness in x direction

                repeats = new Thread(){
                    public void run(){
                        repeatDone = true;
                        System.out.println("Running repeats");
                        for(int m=STARTFDR; m<=ENDFDR; m++){
                            if(rRANDENV){
                                double xGrad = Math.pow(10.0,-(1.5+(Math.random()*5.0)));
                                ENV_COMMAND = "T3000x"+Double.toString(xGrad);
                            }
                            do{
                                if(repeatDone){
                                    repeatDone = false;
                                    System.out.println("Now Running Sim "+Integer.toString(m));
                                    new CellSim(DIR_OUT+Integer.toString(m)+"/", false);
                                }
                                try{
                                    sleep(1);

                                }   catch(InterruptedException e){}
                            } while(!repeatDone);
                        }


                        System.exit(0);
                    }
                };
                repeats.start();
            }
        }
    }


    public CellSim(String directory, boolean vis){

        threadEx = Executors.newFixedThreadPool(Runtime.getRuntime().availableProcessors());

        makeSimDirectory(directory);
        System.out.println("Writing constants file");
        try{
            fwCONSTS = new FileWriter(directory+"CONSTANTS.txt");
            bfCONSTS = new BufferedWriter(fwCONSTS);
            bfCONSTS.write(directory);
            bfCONSTS.newLine();
            saveConstants();
        }catch(IOException e){System.out.println("FAILED");}


        cellList = new cellMembrane[cellNum];
          
        if (cellNum>10)
        {
        	System.out.println("Cell number greater than initialized positions, please update");
        }
       
        for(int i = 0; i<cellNum; i++){
        	//if random initial position
//            double cx = (10.+10.*(Math.random()));
//            double cy = (10.+10.*(Math.random()));
//            while(tooClose(i,cx,cy)){
//                cx += (5.*(Math.random()));//5.;//
//                cy += (-4+8.*(Math.random()));//4.;//
//            }
            
        	//if fixed initial position
            double cx = xpos[i];
            double cy = ypos[i];
            

            System.out.println("Making directory Cell"+Integer.toString(i+1)+"/");
            cellList[i]  = new cellMembrane(directory+"Cell"+Integer.toString(i+1)+"/", this, cx, cy);
            
//            just one cell pulsing
            if (i==1)
            {
            	cellList[i].chosePulsing=true;
            }
            else
            {
            	cellList[i].chosePulsing=false;
            }

        }

        environment  = new ChemEnvironment(ENV_COMMAND, cellList, GRIDSPACING, 5,directory);


        this.fund = new Thread(){
            public void run() {
                double dTracker = 0.0;
                while(fund!=null&&tTot<=DURATION){

                    iterateSimulation();
                    tTot+=(1/TIMECONST);
                    tStep++;
                    if(tStep%2000==1){ //save every 2000 iterations!
                        for(int i = 0; i<cellList.length; i++) cellList[i].writeBoundary();
                        if(EXTERNAL_GRID) environment.writeEnvironment();
                    }
                    
                    //to stop in case of saturation
                    for(int i = 0; i<cellNum; i++){
                    	if (cellList[i].cAMP>9){
                    		System.out.println("Saturated simulation");
                    		tTot=DURATION+1;
                    	}
                    }
                }

                for(int i=0; i<cellList.length; i++){
                    if(rSH){
                        try{
                            cellList[i].bfX.flush();
                            cellList[i].bfX.close();
                            cellList[i].fwX.close();
                            cellList[i].bfY.flush();
                            cellList[i].bfY.close();
                            cellList[i].fwY.close();
                        }
                        catch(IOException e){System.out.println("Failed to create shape files");}
                    }
                    if(rCH){
                        try{
                            cellList[i].bfLA.flush();
                            cellList[i].bfLA.close();
                            cellList[i].fwLA.close();
                            cellList[i].bfLI.flush();
                            cellList[i].bfLI.close();
                            cellList[i].fwLI.close();
                            cellList[i].bfGI.flush();
                            cellList[i].bfGI.close();
                            cellList[i].fwGI.close();
                            cellList[i].bfCAMP.flush();
                            cellList[i].bfCAMP.close();
                            cellList[i].fwCAMP.close();
                            cellList[i].bfPDE.flush();
                            cellList[i].bfPDE.close();
                            cellList[i].fwPDE.close();
                        }
                        catch(IOException e){System.out.println("Failed to create chem files");}
                    }
                    if(EXTERNAL_GRID){
                        try{
                           environment.bfENV.flush();
                           environment.bfENV.close();
                           environment.fwENV.close();
                        }  catch(IOException e){System.out.println("Failed to create env files");}
                    }
                }
                fund = null;
                repeatDone = true;
                threadEx.shutdown();
            }
        };

        fund.start();

    }


    public void iterateSimulation(){
        //Divide up into tasks
        ArrayList<Callable<Object>> tasks = new ArrayList<Callable<Object>>(cellList.length+1);
        //Update environment
        tasks.add(Executors.callable(new Thread(){
            public void run(){
                environment.update();
            }
        }));
        CellSim.MAXFORCE = 0.0;
        //Update individual cell geometry, chemistry
        for(int i=0; i<cellList.length; i++){
            final cellMembrane cm = cellList[i];
            tasks.add(Executors.callable(new Thread() {
                public void run() {
                    cm.move();
                    cm.resample();
                    cm.calculateNodeAreas();
                    cm.calculateNormal();
                    cm.updateLength();
                    cm.updateArea();
                    cm.sense();
                    cm.updateChemistry();                   
                    cm.calculateForces();
                    cm.actinForces();
                    
                }
            }));
        }

        try {
            java.util.List< Future<Object>> list = threadEx.invokeAll(tasks);
        }
        catch (Exception e){}

            //update cell-cell interactions
        for(int i=0;i<cellList.length; i++){
            for(int j=i+1;j<cellList.length; j++){
                cellToCellRepulsion(cellList[i],cellList[j]);
            }
        }
        //update all forces acting on nodes
        for(int i=0; i<cellList.length; i++){
            MyMaths.dragForce(cellList[i]);
            cellList[i].updatePosition();
        }
    }

    void cellToCellRepulsion(cellMembrane A, cellMembrane B){
    //to avoid overlapping of cells
        if((((B.mwx-A.mwx)*(B.mwx-A.mwx))+((B.mwy-A.mwy)*(B.mwy-A.mwy))<18.0*(R_NORM*R_NORM))||(A.isOnXBoundary==true)||(A.isOnYBoundary==true)||(B.isOnXBoundary==true)||(B.isOnYBoundary==true)){

            for(int i=0; i<A.nodes.length;i++)
            for(int j=0; j<B.nodes.length; j++){
                double dx = A.nodes[i].wx-B.nodes[j].wx;
                double dy = A.nodes[i].wy-B.nodes[j].wy;
                if((dx*dx+dy*dy)<R_NORM*R_NORM/40.0){

                    double fx = IPK*dx/(dx*dx+dy*dy);
                    double fy = IPK*dy/(dx*dx+dy*dy);

                    A.nodes[i].force[0]+=fx;
                    A.nodes[i].force[1]+=fy;
                    B.nodes[j].force[0]-=fx;
                    B.nodes[j].force[1]-=fy;
                }
            }
        }
    }


     //to read arguments through the command line
    private static void readArgs(String[] args){

        for(int i=0; i<args.length-1; i+=2){
            if(args[i].equals("DURATION")) try{ DURATION = Double.parseDouble(args[i+1]);}
                                           catch(NumberFormatException e){
                                               System.out.println("Improper number format");
                                               System.exit(0);
                                           }
            else if(args[i].equals("TIMECONST")) try{ TIMECONST = Double.parseDouble(args[i+1]);}
            catch(NumberFormatException e){
                System.out.println("Improper number format!");
                System.exit(0);
            }
            else if(args[i].equals("bCAMP")) try{ bCAMP = Double.parseDouble(args[i+1]);}
            catch(NumberFormatException e){
                System.out.println("Improper number format!");
                System.exit(0);
            }
            else if(args[i].equals("dCAMP")) try{ dCAMP = Double.parseDouble(args[i+1]);}
            catch(NumberFormatException e){
                System.out.println("Improper number format!");
                System.exit(0);
            }
            else if(args[i].equals("bPDE")) try{ bPDE = Double.parseDouble(args[i+1]);}
            catch(NumberFormatException e){
                System.out.println("Improper number format!");
                System.exit(0);
            }
            else if(args[i].equals("dPDE")) try{ dPDE = Double.parseDouble(args[i+1]);}
            catch(NumberFormatException e){
                System.out.println("Improper number format!");
                System.exit(0);
            }
            else if(args[i].equals("diffCAMP")) try{ diffCAMP = Double.parseDouble(args[i+1]);}
            catch(NumberFormatException e){
                System.out.println("Improper number format!");
                System.exit(0);
            }
            else if(args[i].equals("diffPDE")) try{ diffPDE = Double.parseDouble(args[i+1]);}
            catch(NumberFormatException e){
                System.out.println("Improper number format!");
                System.exit(0);
            }
            else if(args[i].equals("dCAMPex")) try{ dCAMPex = Double.parseDouble(args[i+1]);}
            catch(NumberFormatException e){
                System.out.println("Improper number format!");
                System.exit(0);
            }
            else if(args[i].equals("dPDEex")) try{ dPDEex = Double.parseDouble(args[i+1]);}
            catch(NumberFormatException e){
                System.out.println("Improper number format!");
                System.exit(0);
            }
            else if(args[i].equals("rPDE")) try{ rPDE = Double.parseDouble(args[i+1]);}
            catch(NumberFormatException e){
                System.out.println("Improper number format!");
                System.exit(0);
            }
            else if(args[i].equals("CellNum")) try{ cellNum = Integer.parseInt(args[i+1]);}
            catch(NumberFormatException e){
                System.out.println("Improper number format!");
                System.exit(0);
            }
            else if(args[i].equals("INTERNODE")) try{ INTERNODE = Double.parseDouble(args[i+1]);}
            catch(NumberFormatException e){
                System.out.println("Improper number format!");
                System.exit(0);
            }
            else if(args[i].equals("MAG_THERMAL")) try{ MAG_THERMAL = Double.parseDouble(args[i+1]);}
            catch(NumberFormatException e){
                System.out.println("Improper number format!");
                System.exit(0);
            }
            else if(args[i].equals("ACTIN_FK")) try{ ACTIN_FK = Double.parseDouble(args[i+1]);}
            catch(NumberFormatException e){
                System.out.println("Improper number format!");
                System.exit(0);
            }
            else if(args[i].equals("MEM_SK")) try{ MEM_SK = Double.parseDouble(args[i+1]);}
            catch(NumberFormatException e){
                System.out.println("Improper number format!");
                System.exit(0);
            }
            else if(args[i].equals("BEND_SK")) try{ BEND_SK = Double.parseDouble(args[i+1]);}
            catch(NumberFormatException e){
                System.out.println("Improper number format!");
                System.exit(0);
            }
            else if(args[i].equals("CYT_SK")) try{ CYT_SK = Double.parseDouble(args[i+1]);}
            catch(NumberFormatException e){
                System.out.println("Improper number format!");
                System.exit(0);
            }
            else if(args[i].equals("GI_SPEED")) try{ GI_SPEED = Double.parseDouble(args[i+1]);}
            catch(NumberFormatException e){
                System.out.println("Improper number format!");
                System.exit(0);
            }
            else if(args[i].equals("bB")) try{ bB = Double.parseDouble(args[i+1]);}
            catch(NumberFormatException e){
                System.out.println("Improper number format!");
                System.exit(0);
            }
            else if(args[i].equals("dB")) try{ dB = Double.parseDouble(args[i+1]);}
            catch(NumberFormatException e){
                System.out.println("Improper number format!");
                System.exit(0);
            }
            else if(args[i].equals("diffB")) try{ diffB = Double.parseDouble(args[i+1]);}
            catch(NumberFormatException e){
                System.out.println("Improper number format!");
                System.exit(0);
            }
            else if(args[i].equals("sA")) try{ sA = Double.parseDouble(args[i+1]);}
            catch(NumberFormatException e){
                System.out.println("Improper number format!");
                System.exit(0);
            }
            else if(args[i].equals("BASAL_A")) try{ BASAL_A = Double.parseDouble(args[i+1]);}
            catch(NumberFormatException e){
                System.out.println("Improper number format!");
                System.exit(0);
            }
            else if(args[i].equals("dA")) try{ dA = Double.parseDouble(args[i+1]);}
            catch(NumberFormatException e){
                System.out.println("Improper number format!");
                System.exit(0);
            }
            else if(args[i].equals("diffA")) try{ diffA = Double.parseDouble(args[i+1]);}
            catch(NumberFormatException e){
                System.out.println("Improper number format!");
                System.exit(0);
            }

            //Special things to parse!
            else if(args[i].equals("rSH")) try{ rSH = Boolean.parseBoolean(args[i+1].trim());}
            catch(Exception e){
                System.out.println("Not a boolean.");
                System.exit(0);
            }
            else if(args[i].equals("rCH")) try{ rCH = Boolean.parseBoolean(args[i + 1].trim());}
            catch(Exception e){
                System.out.println("Not a boolean.");
                System.exit(0);
            }
            else if(args[i].equals("EXTERNAL_GRID")) try{ EXTERNAL_GRID = Boolean.parseBoolean(args[i + 1].trim());}
            catch(Exception e){
                System.out.println("Not a boolean.");
                System.exit(0);
            }
            else if(args[i].equals("WS")) try{ WS = Boolean.parseBoolean(args[i + 1].trim());}
            catch(Exception e){
                System.out.println("Not a boolean.");
                System.exit(0);
            }
            else if(args[i].equals("STARTFDR")) try{ STARTFDR = Integer.parseInt(args[i+1]);}
            catch(NumberFormatException e){
                System.out.println("Improper integer format");
                System.exit(0);
            }
            else if(args[i].equals("ENDFDR")) try{ ENDFDR = Integer.parseInt(args[i+1]);}
            catch(NumberFormatException e){
                System.out.println("Improper integer format");
                System.exit(0);
            }
            else if(args[i].equals("METHOD")){
                METHOD  = args[i+1].trim();
                if(!METHOD.equals("standard")){

                    if(!(METHOD.equals("pla2")||METHOD.equals("pla2ws")||METHOD.equals("ws"))){
                        System.out.println(METHOD+": No such method error.");
                        System.exit(0);
                    }
                    else{
                        if(METHOD.equals("pla2")||METHOD.equals("pla2ws"))
                        {
                            BEND_SK = 14.5;
                        }
                        if(METHOD.equals("ws")||METHOD.equals("pla2ws"))
                        {
                            WS = true;
                        }
                    }
                }
            }
            else if(args[i].equals("DIR_OUT")){
                DIR_OUT = args[i+1].trim();
            }
            else if(args[i].equals("ENV_COMMAND")){
                ENV_COMMAND = args[i+1].trim();
            }
        }
    }


    private static void makeMenu(){

        String[] labels = {
                "Duration",         "Timestep",         "Node sep.",        "Thermal agitation",
                "Actin force",      "membrane sK: ",    "Bending sK: ",     "Cyt. Pressure: ",
                "GI speed",         "LI birth",         "LI death",         "D(LI)",
                "Activation sat.",  "Basal A",          "Activator death",  "D(LX)",
                "cAMP birth",       "cAMP death",       "PDE birth",        "PDE death (int)",
                "D(cAMP)",          "D(PDE)",           "rPDE",             "PDE death (ext)",
                "Cell number",      "Grid spacing",
        };

        final double [] cList = {DURATION,TIMECONST,INTERNODE,MAG_THERMAL,ACTIN_FK,MEM_SK,BEND_SK,CYT_SK,
                GI_SPEED,bB,dB,diffB,sA,BASAL_A,dA,diffA,bCAMP,dCAMP,bPDE,dPDE,diffCAMP,diffPDE,rPDE,dPDEex,cellNum,GRIDSPACING};

        int numPairs = labels.length;

        //Create and populate the panel.
        JPanel p = new JPanel(new SpringLayout());
        JTextField[] fields = new JTextField[labels.length];

        for (int i = 0; i < numPairs; i++) {
            JLabel l = new JLabel(labels[i], JLabel.TRAILING);
            p.add(l);
            JTextField textField = new JTextField(10);
            textField.setText(Double.toString(cList[i]));
            fields[i] = textField;
            l.setLabelFor(textField);
            p.add(textField);
        }


        p.add(new JLabel("Command string", JLabel.TRAILING));
        final JTextField cString = new JTextField(ENV_COMMAND);
        p.add(cString);
        p.add(new JLabel("Ext. grid?", JLabel.TRAILING));
        final JTextField extGridQ = new JTextField(Boolean.toString(EXTERNAL_GRID));
        p.add(extGridQ);


        p.add(new JLabel("Record shape", JLabel.TRAILING));
        final JTextField rshapeF = new JTextField(Boolean.toString(rSH));
        p.add(rshapeF);
        p.add(new JLabel("Record chemistry", JLabel.TRAILING));
        final JTextField rCHF = new JTextField(Boolean.toString(rCH));
        p.add(rCHF);
        p.add(new JLabel("Include WS", JLabel.TRAILING));
        final JTextField rWSF = new JTextField(Boolean.toString(WS));
        p.add(rWSF);
        p.add(new JLabel("Include memory", JLabel.TRAILING));
        final JTextField rMMF = new JTextField(Boolean.toString(rMM));
        p.add(rMMF);


        p.add(new JLabel("Start Folder", JLabel.TRAILING));
        final JTextField startField = new JTextField("1");
        p.add(startField);
        p.add(new JLabel("Directory", JLabel.TRAILING));
        final JTextField dirField = new JTextField(10);
        dirField.setText(DIR_OUT);
        p.add(dirField);
        p.add(new JLabel("Visualize?", JLabel.TRAILING));
        final JTextField visField = new JTextField(10);
        visField.setText("true");
        p.add(visField);
        p.add(new JLabel("End Folder", JLabel.TRAILING));
        final JTextField endField = new JTextField("12");
        p.add(endField);

        SpringUtilities.makeCompactGrid(p,
                (numPairs/4)+3, 8, //rows, cols
                6, 6,        //initX, initY
                6, 6);       //xPad, yPad
        int result = JOptionPane.showConfirmDialog(p, p, "Test",
                JOptionPane.OK_CANCEL_OPTION, JOptionPane.PLAIN_MESSAGE);
        if (result == JOptionPane.OK_OPTION) {
            for (int i = 0; i < numPairs; i++) {
                cList[i] = Double.parseDouble(fields[i].getText());
            }

            ENV_COMMAND   = cString.getText();
            EXTERNAL_GRID = Boolean.parseBoolean(extGridQ.getText());

            STARTFDR = Integer.parseInt(startField.getText());
            ENDFDR   = Integer.parseInt(endField.getText());

            rSH = Boolean.parseBoolean(rshapeF.getText());
            rCH = Boolean.parseBoolean(rCHF.getText());
            //WS = Boolean.parseBoolean(rWSF.getText());
            rMM = Boolean.parseBoolean(rMMF.getText());
            visualise = Boolean.parseBoolean(visField.getText());

            assignConstants(cList);
        }
        else {
            System.out.println("Cancelled");
            System.exit(0);
        }
        //Lay out the panel.
    }

    private void saveConstants(){
        String[] sOut = new String[]
                {       "Environment: "+ENV_COMMAND,
                        "DURATION    = "+Double.toString(DURATION),
                        "TIMECONST   = "+Double.toString(TIMECONST),
                        "NODE_NUM    = "+Double.toString(INTERNODE),
                        "MAG_THERMAL = "+Double.toString(MAG_THERMAL),
                        "ACTIN_FK    = "+Double.toString(ACTIN_FK),
                        "MEM_SK      = "+Double.toString(MEM_SK),
                        "BEND_SK     = "+Double.toString(BEND_SK),
                        "CYT_SK      = "+Double.toString(CYT_SK),
                        "GI_SPEED    = "+Double.toString(GI_SPEED),
                        "bB          = "+Double.toString(bB),
                        "dB          = "+Double.toString(dB),
                        "diffB       = "+Double.toString(diffB),
                        "sA          = "+Double.toString(sA),
                        "BASAL_A     = "+Double.toString(BASAL_A),
                        "dA          = "+Double.toString(dA),
                        "diffA       = "+Double.toString(diffA),
                        "cAMP birth  = "+Double.toString(bCAMP),
                        "cAMP death  = "+Double.toString(dCAMP),
                        "PDE birth   = "+Double.toString(bPDE),
                        "PDE death (int) = "+Double.toString(dPDE),
                        "D(cAMP)     = "+Double.toString(diffCAMP),
                        "D(PDE)      = "+Double.toString(diffPDE),
                        "rPDE        = "+Double.toString(rPDE),
                        "PDE death (ext) = "+Double.toString(dPDEex),
                        "Cell number  = "+Double.toString(cellNum),
                        "Grid spacing = "+Double.toString(GRIDSPACING)};


        for(int n=0; n<sOut.length; n++){
            try{
                bfCONSTS.write(sOut[n]);
                bfCONSTS.newLine();
            }catch(IOException e){}
        }
        try{
            bfCONSTS.flush();
            bfCONSTS.close();
            fwCONSTS.close();
        }catch(IOException e){}
    }


    public static void makeSimDirectory(String dir){
        File simDir = new File(dir);
        System.out.println("Making directory "+dir);
        if(!simDir.exists()){
            boolean result = simDir.mkdir();
            if(!result){
                System.out.println("Directory creation failed: "+dir);
            }
        }
    }

    private boolean tooClose(int  i,double px, double py){

       double rn2 = R_NORM*R_NORM;
       for(int n=0; n<i; n++){
           cellMembrane cm = cellList[n];
           if(((cm.mwx-R_NORM*px)*(cm.mwx-R_NORM*px))+((cm.mwy-R_NORM*py)*(cm.mwy-R_NORM*py))<9.0*rn2) 
           {
        	   System.out.println("Too close");
        	   return true;
           }
       }
       return false;
    }

    private static void assignConstants(double[] cList){

        DURATION    = cList[0];
        TIMECONST   = cList[1];
        INTERNODE   = cList[2];
        MAG_THERMAL = cList[3];
        ACTIN_FK    = cList[4];
        MEM_SK      = cList[5];
        BEND_SK     = cList[6];
        CYT_SK      = cList[7];
        GI_SPEED    = cList[8];
        bB          = cList[9];
        dB          = cList[10];
        diffB       = cList[11];
        sA          = cList[12];
        BASAL_A     = cList[13];
        dA          = cList[14];
        diffA       = cList[15];
        bCAMP       = cList[16];
        dCAMP       = cList[17];
        bPDE        = cList[18];
        dPDE        = cList[19];
        diffCAMP    = cList[20];
        diffPDE     = cList[21];
        rPDE        = cList[22];
        dPDEex      = cList[23];
        cellNum     = (int) Math.round(cList[24]);
        GRIDSPACING = cList[25];

    }
}
