# Supplementary material for: A critical-like collective state leads to long-range cell communication in Dictyostelium discoideum aggregation
Source: PLoS Biol. 2017 Apr 19;15(4):e1002602. doi: 10.1371/journal.pbio.1002602 (PMC5396852; doi:10.1371/journal.pbio.1002602)
Supplement: S2 Data — Java code to run detailed model (in a zipped folder). The user needs to create a folder called simulations in their home directory. After that, run the code and retrieve.txt files containing cell position (relative to the box and “absolute,” i.e., without accounting for periodic boundary conditions) and concentration values for internal chemistry. (ZIP) [file pbio.1002602.s031.zip › S2_Data/ChemEnvironment.java]

import java.io.BufferedWriter;
import java.io.FileWriter;
import java.io.IOException;
import java.util.regex.Matcher;
import java.util.regex.Pattern;


public class ChemEnvironment {

    String sCommand;
    int[] switchList;
    String[] commandList;
    cellMembrane[] cellList;
    int[]   bottomleft;
    int[]   topright;
    //add boundaries at previous iteration
    int[]   bottomleftm1;
    int[]   toprightm1;
    double[][][] grid;
    double[][][] grid_m1;
    double gridspacing;
    double tolerance;
    public double xg = 0;//private 
    public double yg = 0;//private
    private double c0 = 0;
    private int ts = 0;
    boolean[] periodic = new boolean[] {true,true,true,true};
    FileWriter fwENV;
    BufferedWriter bfENV;
    FileWriter fwCAMPx;
    BufferedWriter bfCAMPx;
    FileWriter fwPDEx;
    BufferedWriter bfPDEx;
    FileWriter fwCAMPex;
    BufferedWriter bfCAMPex;

    public ChemEnvironment(String sCommand, cellMembrane[] cellList, double gridSpacing, double tolerance, String directory){
        this.sCommand     = sCommand;
        this.cellList     = cellList;
        this.gridspacing  = gridSpacing;
        this.tolerance    = tolerance;

        this.parseCommands();
        if(CellSim.EXTERNAL_GRID){
            this.setupGrid();
            try{
                fwENV = new FileWriter(directory+"ENV.txt");
                bfENV = new BufferedWriter(fwENV);
                fwCAMPx = new FileWriter(directory+"CAMPx.txt");
                bfCAMPx = new BufferedWriter(fwCAMPx);
                fwCAMPex = new FileWriter(directory+"CAMPex.txt");
                bfCAMPex = new BufferedWriter(fwCAMPex);
                fwPDEx = new FileWriter(directory+"PDEx.txt");
                bfPDEx = new BufferedWriter(fwPDEx);
            } catch (Exception e){System.out.println(e.getStackTrace());}
        }

    }

    public double[] getSimulationBounds(){

        double xmin = cellList[0].mwx;
        double xmax = cellList[0].mwx;
        double ymin = cellList[0].mwy;
        double ymax = cellList[0].mwy;

        for(int i=0;i<cellList.length;i++){
            if(cellList[i].mwx>xmax) xmax = cellList[i].mwx;
            if(cellList[i].mwx<xmin) xmin = cellList[i].mwx;
            if(cellList[i].mwy>ymax) ymax = cellList[i].mwy;
            if(cellList[i].mwy<ymin) ymin = cellList[i].mwy;
        }


////        //single cell simulations 
        xmax += 1.8*CellSim.R_NORM; 
        xmin -= 1.8*CellSim.R_NORM; 
        ymax += 6*CellSim.R_NORM;
        ymin -= 6*CellSim.R_NORM;
        
////        //big box single cell simulations - wave
//        xmax += 4*CellSim.R_NORM;
//        xmin -= 4*CellSim.R_NORM;
//        ymax += 7*CellSim.R_NORM;
//        ymin -= 7*CellSim.R_NORM;
        
////        //multicell simulations

////        4 cells
//        xmax += 5*CellSim.R_NORM;
//        xmin -= 5*CellSim.R_NORM;
//        ymax += 5*CellSim.R_NORM;
//        ymin -= 5*CellSim.R_NORM;

        return new double[] {xmin,xmax,ymin,ymax};
    }

    public void setupGrid(){

        double[] bounds = getSimulationBounds();

        //actual wx, wy values of TL,BR nodes
        this.bottomleft     = new int[]{(int) (this.gridspacing*Math.floor(bounds[0] / this.gridspacing)), (int) (this.gridspacing*Math.floor(bounds[2] / this.gridspacing))};
        this.topright = new int[]{(int) (this.gridspacing*Math.ceil(bounds[1] / this.gridspacing)), (int) (this.gridspacing*Math.ceil(bounds[3] / this.gridspacing))};
       System.out.println("left "+bottomleft[0]+" top"+topright[1]+" right"+topright[0]+" bottom"+bottomleft[1]);

        //A grid from TL to BR in steps of gridspacing
        this.grid        = new double[(int) Math.round((this.topright[0]-this.bottomleft[0])/this.gridspacing)+1]
                                     [(int) Math.round((this.topright[1]-this.bottomleft[1])/this.gridspacing)+1][2];

        this.grid_m1 = this.grid;
    }

    public void update(){

        if(CellSim.EXTERNAL_GRID){
            updateConcentrations();
        }
        updateProfile();
        ts++;
    }


    public void updateConcentrations(){
        double[][][] og = (double[][][]) this.grid.clone();

        int iMin = 1;
        int iMax = this.grid.length-1;
        int jMin = 1;
        int jMax = this.grid[0].length-1;


        if(periodic[0]) iMin -=1;
        if(periodic[2]) iMax +=1;
        if(periodic[1]) jMin -=1;
        if(periodic[3]) jMax +=1;

        if(periodic[0]){
            for(int i=iMin;i<iMax;i++){
                for(int j=jMin;j<jMax;j++){
                    double xi = this.bottomleft[0]+this.gridspacing*i;
                    double yj = this.bottomleft[1]+this.gridspacing*j;
                	
                    int im1 = i-1;
                    int ip1 = i+1;
                    int jm1 = j-1;
                    int jp1 = j+1;
                    if(im1<0){ //smaller than 0 only if periodic[0]
                        if(periodic[0]&&!periodic[2]) im1 = this.grid.length-3;
                        else            im1 = this.grid.length-1;
                    }
                    if(jm1<0){  //if periodic[1]
                        if(periodic[1]&&!periodic[3]) jm1 = this.grid[i].length-3;
                        else            jm1 = this.grid[i].length-1;
                    }
                    if(ip1>this.grid.length-1){ //if periodic[2]
                        if(periodic[2]&&!periodic[0]) ip1 = 2;
                        else            ip1 = 0;
                    }
                    if(jp1>this.grid[i].length-1){ //if periodic [3]
                        if(periodic[3]&&!periodic[1]) jp1 = 2;
                        else            jp1 = 0;
                    }

                    this.grid[i][j][0] += 
                		    //first term to add the external cAMP in the dynamics
                			//getSimpleConcentration(xi, yj)                         	
                    		- (CellSim.dCAMPex*og[i][j][0]/CellSim.TIMECONST)
                            - (CellSim.rPDE*this.grid[i][j][1]/CellSim.TIMECONST)
                            + (CellSim.diffCAMP*((og[im1][j][0]+og[ip1][j][0]
                            - 2*og[i][j][0])+(og[i][jm1][0]+og[i][jp1][0] - 2*og[i][j][0]))
                            /(gridspacing*gridspacing*CellSim.TIMECONST));
                    

                    this.grid[i][j][1] += - (CellSim.dPDEex*og[i][j][1]/CellSim.TIMECONST)
                            + (CellSim.diffPDE*((og[im1][j][1]+og[ip1][j][1]
                            - 2*og[i][j][1])+(og[i][jm1][1]+og[i][jp1][1] - 2*og[i][j][1]))
                            /(gridspacing*gridspacing*CellSim.TIMECONST));

                    this.grid[i][j][0] = Math.max(this.grid[i][j][0], 0.0);
                    this.grid[i][j][1] = Math.max(this.grid[i][j][1], 0.0);
                }
            }
        }

    }
    public void addToGrid(double x,double y,double cn, boolean cAMP){
        if(CellSim.EXTERNAL_GRID){
            int x1 = (int) Math.floor( (x-this.bottomleft[0])/gridspacing);
            int x2 = (int) Math.ceil(  (x-this.bottomleft[0])/gridspacing);
            int y1 = (int) Math.floor( (y-this.bottomleft[1])/gridspacing);
            int y2 = (int) Math.ceil(  (y-this.bottomleft[1])/gridspacing);

            if(cAMP) this.grid[x1][y1][0] += cn;
            else     this.grid[x1][y1][1] += cn;
        }
    }

    //to account for the secreted stimulus
    public double absorbAtLocation(double  gx, double  gy){


        if(CellSim.EXTERNAL_GRID){
            int x1 = (int) Math.floor( (gx-this.bottomleft[0])/gridspacing);
            int x2 = (int) Math.ceil(  (gx-this.bottomleft[0])/gridspacing);
            int y1 = (int) Math.floor( (gy-this.bottomleft[1])/gridspacing);
            int y2 = (int) Math.ceil(  (gy-this.bottomleft[1])/gridspacing);

            double d11 = (this.bottomleft[0]+x1*gridspacing-gx)*(this.bottomleft[0]+x1*gridspacing-gx)+
                         (this.bottomleft[1]+y1*gridspacing-gy)*(this.bottomleft[1]+y1*gridspacing-gy);
            double d12 = (this.bottomleft[0]+x1*gridspacing-gx)*(this.bottomleft[0]+x1*gridspacing-gx)+
                         (this.bottomleft[1]+y2*gridspacing-gy)*(this.bottomleft[1]+y2*gridspacing-gy);
            double d21 = (this.bottomleft[0]+x2*gridspacing-gx)*(this.bottomleft[0]+x2*gridspacing-gx)+
                        (this.bottomleft[1]+y1*gridspacing-gy)*(this.bottomleft[1]+y1*gridspacing-gy);
            double d22 = (this.bottomleft[0]+x2*gridspacing-gx)*(this.bottomleft[0]+x2*gridspacing-gx)+
                         (this.bottomleft[1]+y2*gridspacing-gy)*(this.bottomleft[1]+y2*gridspacing-gy);

            if(d11<Math.pow(10,-8)) d11 = Math.pow(10,-8);
            if(d12<Math.pow(10,-8)) d12 = Math.pow(10,-8);
            if(d21<Math.pow(10,-8)) d21 = Math.pow(10,-8);
            if(d22<Math.pow(10,-8)) d22 = Math.pow(10,-8);


            double g11 = Math.max(Math.min(grid_m1[x1][y1][0], CellSim.diffCAMP*grid_m1[x1][y1][0]/(d11*CellSim.TIMECONST)),0);
            double g12 = Math.max(Math.min(grid_m1[x1][y1][0], CellSim.diffCAMP*grid_m1[x1][y2][0]/(d12*CellSim.TIMECONST)),0);
            double g21 = Math.max(Math.min(grid_m1[x1][y1][0], CellSim.diffCAMP*grid_m1[x2][y1][0]/(d21*CellSim.TIMECONST)),0);
            double g22 = Math.max(Math.min(grid_m1[x1][y1][0], CellSim.diffCAMP*grid_m1[x2][y2][0]/(d22*CellSim.TIMECONST)),0);

            grid[x1][y1][0]  = Math.max(grid[x1][y1][0], 0);
            grid[x1][y2][0]  = Math.max(grid[x1][y2][0], 0);
            grid[x2][y1][0]  = Math.max(grid[x2][y1][0], 0);
            grid[x2][y2][0]  = Math.max(grid[x2][y2][0], 0);

            return g11+g12+g21+g22;
        }
        else   return 0;

    }


  //if linear gradient
    public double getSimpleConcentration(double x, double y){
    	return Math.max(c0, this.c0+x*this.xg+y*this.yg);//50*this.c0-(x-wavepos)*Math.abs(this.xg));//100 times bigger
    }   
    
// //if wave
//     public double getSimpleConcentration(double x, double y){
//        int tswave=40000; //starting time for wave=tstart*timeconstant

//        double xmin=this.bottomleft[0];
//        double xmax=this.topright[0];

//        if (this.xg==0){
//            return Math.max(0, this.c0);
//        }
//        else
//        {
//            double velocity=0.02/CellSim.TIMECONST;
//            double distwave=0;
//            if (this.xg>0)
//            {//wave from right to left
//                double wavepos1=xmax+distwave-20; //centre of wave
//                double wavepos2=xmax+(xmax-xmin)+distwave-20; //centre of wave  
//                wavepos1 = wavepos1 - ((velocity * (this.ts-(tswave-1))) % (xmax - xmin +2*distwave));
//                wavepos2 = wavepos2 - ((velocity * (this.ts-(tswave-1))) % (xmax - xmin +2*distwave));

//                //setting wave shape
//                //gaussian shape
//                double sigma2=125;
//                double cmax=160;
//                return this.c0+cmax*Math.exp(-((x-wavepos1)*(x-wavepos1))/(2*sigma2))+cmax*Math.exp(-((x-wavepos2)*(x-wavepos2))/(2*sigma2));            
//            }
//            else 
//            	return 0;

//        }
//    }

    public void writeEnvironment(){

        int SR = 1;// sample rate for writing purposes

        String sENV    = Double.toString(this.bottomleft[0])
                           + Double.toString(this.bottomleft[1])
                           + Double.toString(SR*this.gridspacing);
        String scAMPx  = "";
        String sPDEx   = "";
        String scAMPex  = "";

        for(int i=0; i<this.grid.length; i+=SR){
            for(int j=0;j<this.grid[i].length; j+=SR){
                double xi = this.bottomleft[0]+this.gridspacing*i;
                double yj = this.bottomleft[1]+this.gridspacing*j;

                scAMPex+= Double.toString(this.getSimpleConcentration(xi,yj))+", ";
                scAMPx += Double.toString(grid[i][j][0])+", ";
                sPDEx  += Double.toString(grid[i][j][1])+", ";
            }
            scAMPx += "NaN, ";
            sPDEx  += "NaN, ";
            scAMPex += "NaN, ";
        }

        try{
                bfENV.write(sENV);
                bfENV.newLine();
                bfCAMPx.write(scAMPx);
                bfCAMPx.newLine();
                bfPDEx.write(sPDEx);
                bfPDEx.newLine();
                bfCAMPex.write(scAMPex);
                bfCAMPex.newLine();
        }catch(IOException e){}
    }


    private void updateProfile(){
        for(int i=0; i<this.switchList.length;i++){
            if(this.ts==Math.round(this.switchList[i]*CellSim.TIMECONST)){
                parseCommand(this.commandList[i+1]);
            }
        }
    }

    private void parseCommand(String sCom){

        Pattern pxg = Pattern.compile("x(\\d|E|\\.|-)+");
        Pattern pyg = Pattern.compile("y(\\d|E|\\.|-)+");
        Pattern pc0 = Pattern.compile("c(\\d|E|\\.|-)+");

        Matcher mxg =  pxg.matcher(sCom);
        Matcher myg =  pyg.matcher(sCom);
        Matcher mc0 =  pc0.matcher(sCom);

        if(mxg.find()) this.xg = Double.parseDouble(mxg.group().substring(1,mxg.group().length()));
        if(myg.find()) this.yg = Double.parseDouble(myg.group().substring(1,myg.group().length()));
        if(mc0.find()) this.c0 = Double.parseDouble(mc0.group().substring(1,mc0.group().length()));

        System.out.println("Gradient now: "+this.c0+"+"+this.xg+"x"+this.yg+"y");
    }

    private void parseCommands(){

        Pattern p = Pattern.compile("T(\\d)+");
        Matcher m =  p.matcher(this.sCommand);

        this.commandList = p.split(this.sCommand); 
        this.switchList  = new int[this.commandList.length-1]; 

        int n=0;

        while(m.find()){

            this.switchList[n] = Integer.parseInt(m.group().subSequence(1,m.group().length()).toString());
            n++;
        }

    }
}
