# Supplementary material for: A critical-like collective state leads to long-range cell communication in Dictyostelium discoideum aggregation
Source: PLoS Biol. 2017 Apr 19;15(4):e1002602. doi: 10.1371/journal.pbio.1002602 (PMC5396852; doi:10.1371/journal.pbio.1002602)
Supplement: S2 Data — Java code to run detailed model (in a zipped folder). The user needs to create a folder called simulations in their home directory. After that, run the code and retrieve.txt files containing cell position (relative to the box and “absolute,” i.e., without accounting for periodic boundary conditions) and concentration values for internal chemistry. (ZIP) [file pbio.1002602.s031.zip › S2_Data/MyMaths.java]

public class MyMaths {

    public static double dotProduct(double[] a, double[] b){
        if(a.length!=b.length) return 0;
        if(a.length == 0) return 0;

        double total = 0.0;
        for(int n=0; n<a.length; n++){
            total+= a[n]*b[n];
        }
        return total;
    }

    public static double sum(double[] a){
        double total = 0.0;
        for(int n=0; n<a.length; n++){
            total+= a[n];
        }
        return total;
    }
    public static double avg(double[] a){
        double total = sum(a);

        return total/a.length;
    }

    public static double vectorNorm(double[] a){
        if(a.length == 0) return 0.0;

        double total = 0.0;
        for(int n=0; n<a.length; n++){
            total+= a[n]*a[n];
        }
        return fastSquareRoot(total);
    }


    public static double fastSquareRoot(double x){
            double xhalf = 0.5d*x;
            long i = Double.doubleToLongBits(x);
            i = 0x5fe6ec85e7de30daL - (i>>1);
            x = Double.longBitsToDouble(i);
            x = x*(1.5d - xhalf*x*x);
            return 1.0d/x;
    }

    public static void dragForce(cellMembrane membrane) {
        for(int n=0; n<membrane.nodes.length; n++){
            braneNode obj  = membrane.nodes[n];
            double    algn = dotProduct(obj.force, obj.nrm);
            obj.force[0]-=algn*CellSim.DRAG*obj.force[0];
            obj.force[1]-=algn*CellSim.DRAG*obj.force[1];

            double fT = obj.force[0]*obj.force[0] + obj.force[1]*obj.force[1];

        }
    }

    public static double[] push(double[] a,double value){
        double[] b = new double[a.length];
        for(int i=0; i<a.length-1; i++){
            b[i] = a[i+1];
        }
        b[a.length-1] = value;
        return b;
    }

    public static double squaredClosestApproach(double[] point, double[] start, double[] end){

        double out = 0.0;
        double[] nHat = new double[start.length];
        double[] PS   = new double[start.length];
        for(int i=0; i<nHat.length; i++){
            PS[i]   = start[i] - point[i];
            nHat[i] = end[i]   - start[i];
        }
        double nNorm = vectorNorm(nHat);

        for(int i=0; i<nHat.length; i++){
            nHat[i] /= nNorm;
        }
        double PSdnHat = dotProduct(PS,nHat);

        for(int i=0; i<nHat.length; i++){
            out += (PS[i] - (PSdnHat*nHat[i]))*(PS[i] - (PSdnHat*nHat[i]));
        }

        return out;
    }

    public static double max(double[] list){
        if(list.length == 0) return 0;
        double out = list[0];
        for(int i=1; i<list.length; i++){
            if(list[i]>out) out = list[i];
        }
        return out;
    }
}
