# Supplementary material for: A critical-like collective state leads to long-range cell communication in Dictyostelium discoideum aggregation
Source: PLoS Biol. 2017 Apr 19;15(4):e1002602. doi: 10.1371/journal.pbio.1002602 (PMC5396852; doi:10.1371/journal.pbio.1002602)
Supplement: S2 Data — Java code to run detailed model (in a zipped folder). The user needs to create a folder called simulations in their home directory. After that, run the code and retrieve.txt files containing cell position (relative to the box and “absolute,” i.e., without accounting for periodic boundary conditions) and concentration values for internal chemistry. (ZIP) [file pbio.1002602.s031.zip › S2_Data/SpringUtilities.java]

/*
 * Copyright (c) 1995, 2008, Oracle and/or its affiliates. All rights reserved.
 *
 * Redistribution and use in source and binary forms, with or without
 * modification, are permitted provided that the following conditions
 * are met:
 *
 *   - Redistributions of source code must retain the above copyright
 *     notice, this list of conditions and the following disclaimer.
 *
 *   - Redistributions in binary form must reproduce the above copyright
 *     notice, this list of conditions and the following disclaimer in the
 *     documentation and/or other materials provided with the distribution.
 *
 *   - Neither the name of Oracle or the names of its
 *     contributors may be used to endorse or promote products derived
 *     from this software without specific prior written permission.
 *
 * THIS SOFTWARE IS PROVIDED BY THE COPYRIGHT HOLDERS AND CONTRIBUTORS "AS
 * IS" AND ANY EXPRESS OR IMPLIED WARRANTIES, INCLUDING, BUT NOT LIMITED TO,
 * THE IMPLIED WARRANTIES OF MERCHANTABILITY AND FITNESS FOR A PARTICULAR
 * PURPOSE ARE DISCLAIMED.  IN NO EVENT SHALL THE COPYRIGHT OWNER OR
 * CONTRIBUTORS BE LIABLE FOR ANY DIRECT, INDIRECT, INCIDENTAL, SPECIAL,
 * EXEMPLARY, OR CONSEQUENTIAL DAMAGES (INCLUDING, BUT NOT LIMITED TO,
 * PROCUREMENT OF SUBSTITUTE GOODS OR SERVICES; LOSS OF USE, DATA, OR
 * PROFITS; OR BUSINESS INTERRUPTION) HOWEVER CAUSED AND ON ANY THEORY OF
 * LIABILITY, WHETHER IN CONTRACT, STRICT LIABILITY, OR TORT (INCLUDING
 * NEGLIGENCE OR OTHERWISE) ARISING IN ANY WAY OUT OF THE USE OF THIS
 * SOFTWARE, EVEN IF ADVISED OF THE POSSIBILITY OF SUCH DAMAGE.
 */

import javax.swing.*;
import javax.swing.SpringLayout;
import java.awt.*;

/**
 * A 1.4 file that provides utility methods for
 * creating form- or grid-style layouts with SpringLayout.
 * These utilities are used by several programs, such as
 * SpringBox and SpringCompactGrid.
 */
public class SpringUtilities {
    /**
     * A debugging utility that prints to stdout the component's
     * minimum, preferred, and maximum sizes.
     */
    public static void printSizes(Component c) {
        System.out.println("minimumSize = " + c.getMinimumSize());
        System.out.println("preferredSize = " + c.getPreferredSize());
        System.out.println("maximumSize = " + c.getMaximumSize());
    }

    /**
     * Aligns the first <code>rows</code> * <code>cols</code>
     * components of <code>parent</code> in
     * a grid. Each component is as big as the maximum
     * preferred width and height of the components.
     * The parent is made just big enough to fit them all.
     *
     * @param rows number of rows
     * @param cols number of columns
     * @param initialX x location to start the grid at
     * @param initialY y location to start the grid at
     * @param xPad x padding between cells
     * @param yPad y padding between cells
     */
    public static void makeGrid(Container parent,
                                int rows, int cols,
                                int initialX, int initialY,
                                int xPad, int yPad) {
        SpringLayout layout;
        try {
            layout = (SpringLayout)parent.getLayout();
        } catch (ClassCastException exc) {
            System.err.println("The first argument to makeGrid must use SpringLayout.");
            return;
        }

        Spring xPadSpring = Spring.constant(xPad);
        Spring yPadSpring = Spring.constant(yPad);
        Spring initialXSpring = Spring.constant(initialX);
        Spring initialYSpring = Spring.constant(initialY);
        int max = rows * cols;

        //Calculate Springs that are the max of the width/height so that all
        //cells have the same size.
        Spring maxWidthSpring = layout.getConstraints(parent.getComponent(0)).
                getWidth();
        Spring maxHeightSpring = layout.getConstraints(parent.getComponent(0)).
                getHeight();
        for (int i = 1; i < max; i++) {
            SpringLayout.Constraints cons = layout.getConstraints(
                    parent.getComponent(i));

            maxWidthSpring = Spring.max(maxWidthSpring, cons.getWidth());
            maxHeightSpring = Spring.max(maxHeightSpring, cons.getHeight());
        }

        //Apply the new width/height Spring. This forces all the
        //components to have the same size.
        for (int i = 0; i < max; i++) {
            SpringLayout.Constraints cons = layout.getConstraints(
                    parent.getComponent(i));

            cons.setWidth(maxWidthSpring);
            cons.setHeight(maxHeightSpring);
        }

        //Then adjust the x/y constraints of all the cells so that they
        //are aligned in a grid.
        SpringLayout.Constraints lastCons = null;
        SpringLayout.Constraints lastRowCons = null;
        for (int i = 0; i < max; i++) {
            SpringLayout.Constraints cons = layout.getConstraints(
                    parent.getComponent(i));
            if (i % cols == 0) { //start of new row
                lastRowCons = lastCons;
                cons.setX(initialXSpring);
            } else { //x position depends on previous component
                cons.setX(Spring.sum(lastCons.getConstraint(SpringLayout.EAST),
                        xPadSpring));
            }

            if (i / cols == 0) { //first row
                cons.setY(initialYSpring);
            } else { //y position depends on previous row
                cons.setY(Spring.sum(lastRowCons.getConstraint(SpringLayout.SOUTH),
                        yPadSpring));
            }
            lastCons = cons;
        }

        //Set the parent's size.
        SpringLayout.Constraints pCons = layout.getConstraints(parent);
        pCons.setConstraint(SpringLayout.SOUTH,
                Spring.sum(
                        Spring.constant(yPad),
                        lastCons.getConstraint(SpringLayout.SOUTH)));
        pCons.setConstraint(SpringLayout.EAST,
                Spring.sum(
                        Spring.constant(xPad),
                        lastCons.getConstraint(SpringLayout.EAST)));
    }

    /* Used by makeCompactGrid. */
    private static SpringLayout.Constraints getConstraintsForCell(
            int row, int col,
            Container parent,
            int cols) {
        SpringLayout layout = (SpringLayout) parent.getLayout();
        Component c = parent.getComponent(row * cols + col);
        return layout.getConstraints(c);
    }

    /**
     * Aligns the first <code>rows</code> * <code>cols</code>
     * components of <code>parent</code> in
     * a grid. Each component in a column is as wide as the maximum
     * preferred width of the components in that column;
     * height is similarly determined for each row.
     * The parent is made just big enough to fit them all.
     *
     * @param rows number of rows
     * @param cols number of columns
     * @param initialX x location to start the grid at
     * @param initialY y location to start the grid at
     * @param xPad x padding between cells
     * @param yPad y padding between cells
     */
    public static void makeCompactGrid(Container parent,
                                       int rows, int cols,
                                       int initialX, int initialY,
                                       int xPad, int yPad) {
        SpringLayout layout;
        try {
            layout = (SpringLayout)parent.getLayout();
        } catch (ClassCastException exc) {
            System.err.println("The first argument to makeCompactGrid must use SpringLayout.");
            return;
        }

        //Align all cells in each column and make them the same width.
        Spring x = Spring.constant(initialX);
        for (int c = 0; c < cols; c++) {
            Spring width = Spring.constant(0);
            for (int r = 0; r < rows; r++) {
                width = Spring.max(width,
                        getConstraintsForCell(r, c, parent, cols).
                                getWidth());
            }
            for (int r = 0; r < rows; r++) {
                SpringLayout.Constraints constraints =
                        getConstraintsForCell(r, c, parent, cols);
                constraints.setX(x);
                constraints.setWidth(width);
            }
            x = Spring.sum(x, Spring.sum(width, Spring.constant(xPad)));
        }

        //Align all cells in each row and make them the same height.
        Spring y = Spring.constant(initialY);
        for (int r = 0; r < rows; r++) {
            Spring height = Spring.constant(0);
            for (int c = 0; c < cols; c++) {
                height = Spring.max(height,
                        getConstraintsForCell(r, c, parent, cols).
                                getHeight());
            }
            for (int c = 0; c < cols; c++) {
                SpringLayout.Constraints constraints =
                        getConstraintsForCell(r, c, parent, cols);
                constraints.setY(y);
                constraints.setHeight(height);
            }
            y = Spring.sum(y, Spring.sum(height, Spring.constant(yPad)));
        }

        //Set the parent's size.
        SpringLayout.Constraints pCons = layout.getConstraints(parent);
        pCons.setConstraint(SpringLayout.SOUTH, y);
        pCons.setConstraint(SpringLayout.EAST, x);
    }
}
