# Supplementary material for: A critical-like collective state leads to long-range cell communication in Dictyostelium discoideum aggregation
Source: PLoS Biol. 2017 Apr 19;15(4):e1002602. doi: 10.1371/journal.pbio.1002602 (PMC5396852; doi:10.1371/journal.pbio.1002602)
Supplement: S4 Data — MATLAB code (in a zipped folder) written to simulate aggregation of coarse-grained cells. Includes cell_secretion.mat with concentration profiles of cell secretion needed as input. (ZIP) [file pbio.1002602.s033.zip]

Archive with 6 entries (3 files):
- S4_Data/
- S4_Data/cell_secretion.mat
- S4_Data/coarse_grained_model.m
- __MACOSX/
- __MACOSX/S4_Data/
- __MACOSX/S4_Data/._coarse_grained_model.m
