# Supplementary material for: A critical-like collective state leads to long-range cell communication in Dictyostelium discoideum aggregation
Source: PLoS Biol. 2017 Apr 19;15(4):e1002602. doi: 10.1371/journal.pbio.1002602 (PMC5396852; doi:10.1371/journal.pbio.1002602)
Supplement: S4 Data — MATLAB code (in a zipped folder) written to simulate aggregation of coarse-grained cells. Includes cell_secretion.mat with concentration profiles of cell secretion needed as input. (ZIP) [file pbio.1002602.s033.zip › S4_Data/coarse_grained_model.m]

function [fire,pos,isStreaming,cAMP_time]=coarse_grained_model(wave_leakage,wave_pulse)

% input: 
% wave_leakage and wave_pulse are the profiles of the single cell secretion
% when leaking and whan pulsing
% output:
% fire stores wich cell is finring and at what time
% pos stores the position of all cells
% isStreaming if cell is streaming or is moving by extending pseudopods
% cAMP_time contains the total cAMP contentration for every time frame

rng('shuffle');% to shuffle random generation

l_sim=5101; %length of the simulation

N=1000; %number of cells

%define space
density=6.6e-3;
width=round(sqrt(N/density));

%velocity of cells;
v=0.1;

%initialize position and firing of cells
%boolean establishing if a cell fires or not
fire=zeros(l_sim,N);

%if cell is streaming or is moving by extending pseudopods
isStreaming=zeros(l_sim,N);

%not superposition - min distance between cells
thr7=3;
dmin=thr7;
dnei=6*dmin; %neighbourhood size
Nmax=(floor(dnei/dmin))^2;%max number of cells allowed in neibourhood dnei x dnei

%initial uniform distribution
Nrow=round(sqrt(1/density));%space of a row
for i=1:N
    pos{i}=[(mod((i-1),floor(width/Nrow)))*Nrow+(Nrow/2),(floor((i-1)/floor(width/Nrow)))*Nrow+round(Nrow/2)];
end

thr2=1200; %threshold in cAMP concentration to fire
thr3=90; %duration of refractory period

time_exp=zeros(1,N); %time after the firing
refrac=zeros(1,N); %is the cell in the refractory period?

tpast=17; %length of the past considered when firing (usually same as refractory period)

%threshold on gradient for movement in straight line or by extending pseudopods
thr6=inf;

%minimal threshold for moving (sensing)
thr8=200;

%developmental time before secretion of cell becomes maximal
t_dev=2500;

%single cell
mov_ready=zeros(N,1);
moved=zeros(N,1);

%recording total cAMP concentration for every time point
cAMP_time=zeros(l_sim,1);
%total concentration secreted
secreted_leakage=sum(wave_leakage);
secreted_time=sum(wave_pulse');

isHighDensity=zeros(N,1);

%first part during which cells move randomly and don't secrete (not considered in analysis)
for t=1:100%time
    for i=1:N%cells
        %cell moving randomly
            
        %threshold distance
        for j=i+1:N%for every other cell
                
                dist=sqrt((pos{i}(t,1)-pos{j}(t,1))^2+(pos{i}(t,2)-pos{j}(t,2))^2);  
                if (dist<thr7) %if too close
                    t_old=0;%comparison with past
                    dist_old=dist;
                    while dist_old<thr7 %check at which previous frame their position was ok 
                        t_old=t_old+1;
                        dist_old=sqrt((pos{i}(t-t_old,1)-pos{j}(t-t_old,1))^2+(pos{i}(t-t_old,2)-pos{j}(t-t_old,2))^2);
                    end
                    pos{i}(t,1)=pos{i}(t-t_old,1);
                    pos{i}(t,2)=pos{i}(t-t_old,2);
                    pos{j}(t,1)=pos{j}(t-t_old,1);
                    pos{j}(t,2)=pos{j}(t-t_old,2);
                    dist=sqrt((pos{i}(t,1)-pos{j}(t,1))^2+(pos{i}(t,2)-pos{j}(t,2))^2);                    
                end
   
        end
        
        if t==1
            pos{i}(t+1,:)=pos{i}(1,:);
        elseif (((pos{i}(t,1)-pos{i}(t-1,1))^2+(pos{i}(t,2)-pos{i}(t-1,2))^2)>1e-3) %if the cell has moved previously         
                deltax_old=pos{i}(t,1)-pos{i}(t-1,1);
                deltay_old=pos{i}(t,2)-pos{i}(t-1,2);
                alpha1=0.48+atan(deltay_old/deltax_old);
                alpha2=-0.48+atan(deltay_old/deltax_old);
                if deltax_old<0
                    alpha1=alpha1+pi;
                    alpha2=alpha2+pi;
                end

                %cell moved previously but no gradient sensed at the moment
                %- random movement in one of two directions allowed (pseudopods)
                chosen=randsample(2,1);
                if chosen==1
                    pos{i}(t+1,1)=pos{i}(t,1)+v*cos(alpha1);
                    pos{i}(t+1,2)=pos{i}(t,2)+v*sin(alpha1);
                else
                    pos{i}(t+1,1)=pos{i}(t,1)+v*cos(alpha2);
                    pos{i}(t+1,2)=pos{i}(t,2)+v*sin(alpha2);
                end

        else %if the cell has not moved previously -                 
            %in case of no signal from environment
            %random movement
            pos{i}(t+1,1)=pos{i}(t,1)+v*cos(rand(1)*2*pi);
            pos{i}(t+1,2)=pos{i}(t,2)+v*sin(rand(1)*2*pi);     
        end
        
        %symmetric boundary conditions
        if (pos{i}(t+1,1)>width)
            pos{i}(t+1,1)=width-(pos{i}(t+1,1)-width);
        elseif(pos{i}(t+1,1)<0)
            pos{i}(t+1,1)=-pos{i}(t+1,1);
        end
        if(pos{i}(t+1,2)>width)
            pos{i}(t+1,2)=width-(pos{i}(t+1,2)-width);
        elseif(pos{i}(t+1,2)<0)
            pos{i}(t+1,2)=-pos{i}(t+1,2);
        end
    end
end

       
%second part with secretion
for t=101:l_sim

    for i=1:N
        %amount of cAMP sensed by the cell
        secretiontot1=0;
        secretiontot2=0;
        %gradient of cAMP concentration sensed by the cell
        dsdxtot=0;
        dsdytot=0;
        
               
        for j=1:N%for every other cell
            if j~=i %not considering same cell
                dist(j)=sqrt((pos{i}(t,1)-pos{j}(t,1))^2+(pos{i}(t,2)-pos{j}(t,2))^2);  
            end
        end        
        %find if at least one cell is closer than thr7
        temp=find(dist<thr7);
        Nnei=length(temp);%considering also same cell, so length must be greater than 1 when checking
        %find number of cells in neighbourhood to compute local density
        temp2=dist<dnei;
        Nnei2=length(find(temp2));
        %to switch status at high densities so that cell doesn't go back
        if (Nnei2>Nmax)
            isHighDensity(i)=1;
        end
        if (Nnei>1)&&(Nnei2<Nmax)&&(~isHighDensity(i)) %if the two cells are too close cell i goes back to previous position
            for s=1:Nnei
                j=temp(s);
                if j~=i
                    dist_temp=sqrt((pos{i}(t,1)-pos{j}(t,1))^2+(pos{i}(t,2)-pos{j}(t,2))^2);  
                    if (dist_temp<thr7)%if too close also with updated position of i
                        t_old=0;%comparison with past
                        dist_old=dist_temp;
                        while dist_old<thr7 %check at which previous frame their position was ok 
                            t_old=t_old+1;
                            dist_old=sqrt((pos{i}(t-t_old,1)-pos{j}(t-t_old,1))^2+(pos{i}(t-t_old,2)-pos{j}(t-t_old,2))^2);
                        end
                        pos{i}(t,1)=pos{i}(t-t_old,1);
                        pos{i}(t,2)=pos{i}(t-t_old,2);
                        pos{j}(t,1)=pos{j}(t-t_old,1);
                        pos{j}(t,2)=pos{j}(t-t_old,2);
                    end
                end
            end
        end
        
        for j=1:N
            if j~=i %not considering same cell
                dist=sqrt((pos{i}(t,1)-pos{j}(t,1))^2+(pos{i}(t,2)-pos{j}(t,2))^2);                   
                if ~isempty(find(fire(t-tpast:t,j),1))%if cell j has fired in the past tpast frames                 
                    ind_fire=find(fire(t-tpast:t,j));%how long ago?

                    time=tpast+2-ind_fire;%time after the pulse
                    secretion=wave_pulse(time,1+round(dist));%how much sensed depending on distance (if it was along maximal secretion direction)

                    %weighted secretion depending on direction of movement
                    %of cell secreting
                    %ij direction
                    vx_ij=-pos{i}(t,1)+pos{j}(t,1);
                    vy_ij=-pos{i}(t,2)+pos{j}(t,2); 

                    %j direction of motion
                    vx_mov=pos{j}(t,1)-pos{j}(t-1,1);
                    vy_mov=pos{j}(t,2)-pos{j}(t-1,2);
                    %if j has not moved which was its latest movement
                    q=1;
                    while sqrt(vx_mov^2+vy_mov^2)==0
                        vx_mov=pos{j}(t-q,1)-pos{j}(t-q-1,1);
                        vy_mov=pos{j}(t-q,2)-pos{j}(t-q-1,2);
                        q=q+1;
                    end
                    weight_sec=((((vx_mov*vx_ij)+(vy_mov*vy_ij))/(dist*sqrt(vx_mov^2+vy_mov^2))));%scalar product

                    if weight_sec<0
                        weight_sec=0;
                    end

                    secretiontot1=secretiontot1+(secretion*weight_sec);                    

                    %gradient
                    dsdx=(vx_ij/sqrt(vx_ij^2+vy_ij^2))*(wave_pulse(time,1+round(dist))-wave_pulse(time,1+round(dist+1)))*weight_sec;
                    dsdy=(vy_ij/sqrt(vx_ij^2+vy_ij^2))*(wave_pulse(time,1+round(dist))-wave_pulse(time,1+round(dist+1)))*weight_sec;
                    dsdxtot=dsdx+dsdxtot;
                    dsdytot=dsdy+dsdytot;


                else %if cell j has not fired in the past tpast frames  

                    secretion=wave_leakage(1+round(dist));

                    %weighted secretion depending on direction of movement
                    %of cell secreting 
                    vx_ij=-pos{i}(t,1)+pos{j}(t,1);
                    vy_ij=-pos{i}(t,2)+pos{j}(t,2);    

                    vx_mov=pos{j}(t,1)-pos{j}(t-1,1);
                    vy_mov=pos{j}(t,2)-pos{j}(t-1,2);
                    q=1;
                    while sqrt(vx_mov^2+vy_mov^2)==0
                        vx_mov=pos{j}(t-q,1)-pos{j}(t-q-1,1);
                        vy_mov=pos{j}(t-q,2)-pos{j}(t-q-1,2);
                        q=q+1;
                    end
                    weight_sec=((((vx_mov*vx_ij)+(vy_mov*vy_ij))/(dist*sqrt(vx_mov^2+vy_mov^2))));%+1)/2;

                    if weight_sec<0
                        weight_sec=0;
                    end  

                    %amount of leakage depending also on time since the
                    %beginning of sims because of development of cells
                    if mov_ready(j)==0 %if cell has not yet fully developed
                        weight_sec2(j)=t/t_dev;
                        if t>t_dev %cutoff time
                             weight_sec2(j)=1;
                        end
                    else
                        weight_sec2(j)=weight_sec_fix(j);%secretion fixed at last value before movement
                    end

                    secretiontot2=secretiontot2+(secretion*weight_sec*weight_sec2(j));  

                    dsdx=(vx_ij/dist)*(wave_leakage(1+round(dist))-wave_leakage(1+round(dist+1)))*weight_sec*weight_sec2(j);
                    dsdy=(vy_ij/dist)*(wave_leakage(1+round(dist))-wave_leakage(1+round(dist+1)))*weight_sec*weight_sec2(j);
                    dsdxtot=dsdx+dsdxtot;
                    dsdytot=dsdy+dsdytot;

                end
            end
        end
        secretiontot=secretiontot1+secretiontot2;
        
        %adding sensing noise
        secretiontot=max(0,secretiontot+sqrt(secretiontot)*normrnd(0,1));
        dsdxtot=dsdxtot+sqrt(abs(dsdxtot))*normrnd(0,1);
        dsdytot=dsdytot+sqrt(abs(dsdytot))*normrnd(0,1);
                

        %single cell threshold to move
        if ((abs(dsdxtot)+abs(dsdytot))>thr8) 
            mov_ready(i)=1;
        end
        if (mov_ready(i)==0)
            dsdxtot=0;
            dsdytot=0; 
            if t>t_dev
                weight_sec_fix(i)=1;
            else
                weight_sec_fix(i)=t/t_dev;
            end
        end

               
        %firing?
        if (refrac(i)==1)||(~isempty(find(fire(:,i), 1)))%if cell is in refractory period
            time_exp(i)=time_exp(i)+1;
        end

        if (secretiontot>thr2)&&(refrac(i)==0)%threshold for spiking
            fire(t,i)=1;
            refrac(i)=1;
            time_exp(i)=0;
            moved(i)=0;
        end

        %cells keep same movement for half of refractory period after
        %firing
        if (time_exp(i)<thr3/2)&&(moved(i)==1)&&~isempty(find(fire(:,i), 1))
            pos{i}(t+1,1)=pos{i}(t,1)+(pos{i}(t,1)-pos{i}(t-1,1));
            pos{i}(t+1,2)=pos{i}(t,2)+(pos{i}(t,2)-pos{i}(t-1,2));
        else      
            %movement extending pseudopods or in straight line
            %movement in straight line - never because thr6 is inf
            if (mov_ready(i)==1)&&(abs(dsdxtot)+abs(dsdytot))>thr6 %if the gradient is high - cell moving in the best direction
                    norm=sqrt(dsdxtot^2+dsdytot^2)/v; 
                    pos{i}(t+1,1)=pos{i}(t,1)+dsdxtot/norm;
                    pos{i}(t+1,2)=pos{i}(t,2)+dsdytot/norm;
                    isStreaming(t,i)=1;
                    moved(i)=1;

            %pseudopods splitting movement - always
            elseif (((pos{i}(t,1)-pos{i}(t-1,1))^2+(pos{i}(t,2)-pos{i}(t-1,2))^2)>0) %if the cell has just moved 

                deltax_old=pos{i}(t,1)-pos{i}(t-1,1);
                deltay_old=pos{i}(t,2)-pos{i}(t-1,2);
                alpha1=0.48+atan(deltay_old/deltax_old);
                alpha2=-0.48+atan(deltay_old/deltax_old);
                if deltax_old<0
                    alpha1=alpha1+pi;
                    alpha2=alpha2+pi;
                end

                %if gradient is greater than 1e-3
                if (abs(dsdxtot)+abs(dsdytot)>1e-3)  

                    %minimize the distance between the best trajectory and the two
                    %available ones
                    norm=sqrt(dsdxtot^2+dsdytot^2)/v;
                    dist1=sqrt((v*cos(alpha1)-(dsdxtot/norm))^2+(v*sin(alpha1)-(dsdytot/norm))^2);
                    dist2=sqrt((v*cos(alpha2)-(dsdxtot/norm))^2+(v*sin(alpha2)-(dsdytot/norm))^2);
                    if dist1<dist2
                        pos{i}(t+1,1)=pos{i}(t,1)+v*cos(alpha1);
                        pos{i}(t+1,2)=pos{i}(t,2)+v*sin(alpha1);
                    else
                        pos{i}(t+1,1)=pos{i}(t,1)+v*cos(alpha2);
                        pos{i}(t+1,2)=pos{i}(t,2)+v*sin(alpha2);
                    end
                    moved(i)=1;
                else %cell moved previously but no gradient sensed at the moment - random movement with persistence
                    chosen=randsample(2,1);
                    if chosen==1
                        pos{i}(t+1,1)=pos{i}(t,1)+v*cos(alpha1);%0.3
                        pos{i}(t+1,2)=pos{i}(t,2)+v*sin(alpha1);%0.3
                    else
                        pos{i}(t+1,1)=pos{i}(t,1)+v*cos(alpha2);%0.3
                        pos{i}(t+1,2)=pos{i}(t,2)+v*sin(alpha2);%0.3
                    end
                end

            else %if the cell has not moved previously - choosing the best direction
                if (abs(dsdxtot)+abs(dsdytot)>1e-3) %if gradient is greater than 1e-3
                    norm=sqrt(dsdxtot^2+dsdytot^2)/v;
                    pos{i}(t+1,1)=pos{i}(t,1)+dsdxtot/norm;
                    pos{i}(t+1,2)=pos{i}(t,2)+dsdytot/norm;

                else %in case of no signal from environment
                    %random movement
                    pos{i}(t+1,1)=pos{i}(t,1)+v*cos(rand(1)*2*pi);
                    pos{i}(t+1,2)=pos{i}(t,2)+v*sin(rand(1)*2*pi);

                end
            end
        end
        
        %symmetric boundary conditions
        if (pos{i}(t+1,1)>width)
            pos{i}(t+1,1)=width-(pos{i}(t+1,1)-width);
        elseif(pos{i}(t+1,1)<0)
            pos{i}(t+1,1)=-pos{i}(t+1,1);
        end
        if(pos{i}(t+1,2)>width)
            pos{i}(t+1,2)=width-(pos{i}(t+1,2)-width);
        elseif(pos{i}(t+1,2)<0)
            pos{i}(t+1,2)=-pos{i}(t+1,2);
        end


        if time_exp(i)>=thr3 %end of refractory period
            refrac(i)=0;
        end    
    end

    %%%%%%%%%%%%%%%%%%%%%%%%%%%%%%%%%%%%%%%%%%%%%%%%%%%%%%%%%%%%%%%%%%%%%%%%%%%%%%%%%%%%%%%%%
    %calculating total cAMP contentration for every time frame
    nfiring=0;
    for k=1:tpast
        cells_firing=find(fire(t+1-k,:)); 
        nfiring=nfiring+length(cells_firing);%number of cells firing between time t-tpast and t
        cAMP_time(t)=cAMP_time(t)+length(cells_firing)*secreted_time(k);
    end

    ind_movready=find(mov_ready);
    [ind_time,ind_cell]=find(fire(t+1-tpast:t,:));
    ind_firing_or_movready=union(ind_movready,ind_cell);
    n_firing_or_movready=length(ind_firing_or_movready);
    
    ind_movready_notfiring=setdiff(ind_movready,ind_cell);
    n_movready_notfiring=length(ind_movready_notfiring);
    if t<t_dev
        cAMP_time(t)=cAMP_time(t)+(N-n_firing_or_movready)*secreted_leakage*t/t_dev+n_movready_notfiring*secreted_leakage*weight_sec_fix(i);
    else
        cAMP_time(t)=cAMP_time(t)+(N-n_firing_or_movready)*secreted_leakage+n_movready_notfiring*secreted_leakage*weight_sec_fix(i);
    end

end
