# Supplementary material for: A critical-like collective state leads to long-range cell communication in Dictyostelium discoideum aggregation
Source: PLoS Biol. 2017 Apr 19;15(4):e1002602. doi: 10.1371/journal.pbio.1002602 (PMC5396852; doi:10.1371/journal.pbio.1002602)
Supplement: S22 Data — Zipped folder including numerical values for S11 Fig. Includes FRET and speed signals, angle values for histograms of panel C, and cluster size distributions of panel D. (ZIP) [file pbio.1002602.s051.zip]

Archive with 6 entries (5 files):
- S22_Data/
- S22_Data/angle_hist_100_150.mat
- S22_Data/angle_hist_275_325.mat
- S22_Data/angle_hist_375_425.mat
- S22_Data/angle_hist_475_525.mat
- S22_Data/critical_like_behav.mat
